# Supplementary material for: Diclomezine: 6-(3,5-dichloro-4-methyl­phen­yl)pyridazin-3(2H)-one
Source: Acta Crystallogr Sect E Struct Rep Online. 2010 Nov 20;66(Pt 12):o3257. doi: 10.1107/S1600536810047409 (PMC3011476; doi:10.1107/S1600536810047409)
Supplement: Supplementary file 2 [file e-66-o3257-Isup2.hkl]

# 
# h,k,l, Fc-squared, Fo-squared, sigma(Fo-squared) and status flag 
# 
data_I
_shelx_title ' JK179 in P2(1)/c' 
_shelx_refln_list_code          4 
_shelx_F_calc_maximum      238.39 
_exptl_crystal_F_000       520.00 
_reflns_d_resolution_high  0.7464 
 
loop_ 
 _symmetry_equiv_pos_as_xyz 
 'x, y, z' 
 '-x, y+1/2, -z+1/2' 
 '-x, -y, -z' 
 'x, -y-1/2, z-1/2' 
 
_cell_length_a     9.7452 
_cell_length_b    13.8504 
_cell_length_c     8.4815 
_cell_angle_alpha  90.000 
_cell_angle_beta  111.557 
_cell_angle_gamma  90.000 
 
_shelx_F_squared_multiplier     1.000 
 
loop_ 
 _refln_index_h 
 _refln_index_k 
 _refln_index_l 
 _refln_F_squared_calc 
 _refln_F_squared_meas 
 _refln_F_squared_sigma 
 _refln_observed_status 
   1   0   0        0.83        2.83      0.58 o 
   2   0   0      446.41      469.47     23.91 o 
   3   0   0    15542.65    14928.98    933.34 o 
   4   0   0     4113.55     4024.15    134.06 o 
   5   0   0      248.80      266.73      8.27 o 
   6   0   0      316.61      304.94      9.64 o 
   7   0   0      434.04      410.57     12.49 o 
   8   0   0      657.76      675.51     21.64 o 
   9   0   0       19.16       43.83      6.60 o 
  10   0   0      399.15      449.25     28.40 o 
  11   0   0        2.92       18.98      4.97 o 
  12   0   0        2.72       -6.15      6.15 o 
   1   1   0       14.39       12.65      0.60 o 
   2   1   0     3086.34     2992.86     47.45 o 
   3   1   0      909.28      873.69     27.07 o 
   4   1   0      264.60      234.10      7.38 o 
   5   1   0      281.27      288.21      6.17 o 
   6   1   0       59.76       62.23      3.00 o 
   7   1   0      594.98      565.75     11.19 o 
   8   1   0      373.40      378.75      8.64 o 
   9   1   0        0.21       -2.12      2.12 o 
  10   1   0      111.89      117.39      5.21 o 
  11   1   0      181.36      180.56     12.63 o 
  12   1   0       22.19       15.39     12.83 o 
   0   2   0     4652.50     4739.77    105.21 o 
   1   2   0     1002.25      950.60     15.27 o 
   2   2   0     1010.23     1051.94     18.10 o 
   3   2   0     2801.49     2685.37     48.10 o 
   4   2   0      335.49      294.69      6.01 o 
   5   2   0       95.74       79.42      2.99 o 
   6   2   0      283.15      275.42      6.40 o 
   7   2   0      255.31      250.45      6.57 o 
   8   2   0        9.44        6.35      2.25 o 
   9   2   0       10.82        5.68      2.52 o 
  10   2   0       25.35       10.85      3.10 o 
  11   2   0        4.84       -2.58      3.79 o 
  12   2   0       75.38       19.36     14.29 o 
   1   3   0     3208.00     3208.47     50.72 o 
   2   3   0      404.26      372.37      7.12 o 
   3   3   0       43.51       42.88      1.91 o 
   4   3   0      292.98      281.05      5.94 o 
   5   3   0     1355.45     1279.42     21.74 o 
   6   3   0      244.64      223.84      5.67 o 
   7   3   0        1.24        0.93      1.82 o 
   8   3   0       96.12       93.37      4.10 o 
   9   3   0       71.14       90.58      7.39 o 
  10   3   0       39.28       44.57      3.90 o 
  11   3   0        3.88       -1.75      3.81 o 
   0   4   0      795.12      816.53     19.45 o 
   1   4   0        0.59        4.18      0.87 o 
   2   4   0     1313.52     1426.83     29.81 o 
   3   4   0     1307.60     1351.94     23.60 o 
   4   4   0      560.87      597.23     11.03 o 
   5   4   0      754.55      700.71     12.92 o 
   6   4   0      157.86      140.99      4.41 o 
   7   4   0      301.36      278.87      7.83 o 
   8   4   0      107.16      111.28      4.50 o 
   9   4   0      237.11      249.24      7.11 o 
  10   4   0      212.72      212.39     11.33 o 
  11   4   0        0.09       -3.56      3.56 o 
   1   5   0     2856.55     2808.81     44.82 o 
   2   5   0     6850.95     6730.31    105.54 o 
   3   5   0     2244.67     2345.04     46.78 o 
   4   5   0       49.08       56.39      2.64 o 
   5   5   0      862.17      788.95     14.35 o 
   6   5   0      445.77      453.37      9.39 o 
   7   5   0      598.71      605.67     16.99 o 
   8   5   0        2.52        3.43      2.24 o 
   9   5   0      181.46      188.86      7.21 o 
  10   5   0       77.58       74.94      6.19 o 
  11   5   0       70.59       73.21      7.05 o 
   0   6   0        8.26       23.44      4.69 o 
   1   6   0     1276.69     1403.96     23.18 o 
   2   6   0     1447.56     1521.42     25.35 o 
   3   6   0      752.90      763.31     14.64 o 
   4   6   0      876.47      950.00     18.62 o 
   5   6   0      153.23      160.53      5.63 o 
   6   6   0      343.65      362.89      8.12 o 
   7   6   0      146.75      149.87      5.05 o 
   8   6   0      291.95      289.77      7.63 o 
   9   6   0       92.23       99.58     10.18 o 
  10   6   0       47.37       46.35      4.84 o 
  11   6   0        1.38       -4.60      4.60 o 
   1   7   0     1226.56     1325.12     22.30 o 
   2   7   0       43.94       76.36      2.92 o 
   3   7   0      202.15      195.32      6.29 o 
   4   7   0      357.45      373.05      8.20 o 
   5   7   0        7.01        2.82      1.91 o 
   6   7   0       46.49       49.31      3.14 o 
   7   7   0       51.07       53.63      4.85 o 
   8   7   0      163.54      160.46      6.65 o 
   9   7   0       34.13       26.39      4.12 o 
  10   7   0       75.53       73.34      6.47 o 
  11   7   0       17.90        6.25      5.39 o 
   0   8   0      373.55      319.71      9.57 o 
   1   8   0      264.67      286.64      7.65 o 
   2   8   0      440.86      482.45      9.54 o 
   3   8   0      233.01      236.44      7.41 o 
   4   8   0       22.94       22.44      2.41 o 
   5   8   0       79.10       83.77      3.90 o 
   6   8   0       51.04       62.15      4.87 o 
   7   8   0        1.55        0.35      3.33 o 
   8   8   0      105.95      116.60      6.09 o 
   9   8   0        0.04       -3.32      3.32 o 
  10   8   0       47.73       35.58      5.07 o 
   1   9   0      510.15      495.95      9.74 o 
   2   9   0      554.51      494.35      9.82 o 
   3   9   0      240.99      245.25      6.67 o 
   4   9   0      113.01      122.86      4.48 o 
   5   9   0        8.70        7.85      2.71 o 
   6   9   0      106.56       92.27      5.43 o 
   7   9   0      692.34      703.84     17.12 o 
   8   9   0       59.71       50.06      5.69 o 
   9   9   0       21.15       17.54      5.04 o 
  10   9   0       13.63        4.60      5.39 o 
   0  10   0      258.42      285.86     12.26 o 
   1  10   0      451.30      433.04      8.96 o 
   2  10   0        0.40       -1.55      1.68 o 
   3  10   0       19.78       17.39      2.70 o 
   4  10   0      509.78      510.22     11.59 o 
   5  10   0      268.19      294.68      9.19 o 
   6  10   0       21.60       22.64      3.92 o 
   7  10   0       98.57       95.52      6.77 o 
   8  10   0      137.09      120.00      7.66 o 
   9  10   0        2.74        2.25      4.85 o 
  10  10   0       16.56       14.85      5.62 o 
   1  11   0      324.56      307.91      8.56 o 
   2  11   0      432.58      420.46      9.79 o 
   3  11   0      330.56      308.23      8.14 o 
   4  11   0        7.61        5.48      3.27 o 
   5  11   0     1591.47     1537.98     33.70 o 
   6  11   0       58.18       55.16      5.42 o 
   7  11   0        8.12        1.12      4.01 o 
   8  11   0       14.02       17.24      4.85 o 
   9  11   0       42.17       33.56      6.03 o 
   0  12   0       63.24       65.60      5.85 o 
   1  12   0       11.26        8.30      3.64 o 
   2  12   0       60.03       57.67      4.07 o 
   3  12   0      422.99      378.44     12.39 o 
   4  12   0        0.27        0.51      4.02 o 
   5  12   0      185.60      211.59      9.64 o 
   6  12   0      113.96      119.16      7.91 o 
   7  12   0      218.82      233.42     10.75 o 
   8  12   0        9.47       -0.06      5.82 o 
   9  12   0       15.14        5.72      5.65 o 
   1  13   0       44.71       39.48      3.89 o 
   2  13   0       40.42       41.23      5.11 o 
   3  13   0        0.04       -2.18      3.75 o 
   4  13   0      208.68      224.88      9.74 o 
   5  13   0      490.65      447.72     20.45 o 
   6  13   0       22.75        6.80      4.91 o 
   7  13   0       13.25       11.15      7.32 o 
   8  13   0        6.71       -0.20      5.25 o 
   0  14   0      628.83      622.13     42.20 o 
   1  14   0      522.87      538.25     16.38 o 
   2  14   0       51.38       48.98      5.52 o 
   3  14   0       25.09       26.70      5.74 o 
   4  14   0      816.35      835.44     23.00 o 
   5  14   0       77.24       87.54      9.03 o 
   6  14   0       30.51       21.47      5.61 o 
   7  14   0        0.77        0.16      4.94 o 
   1  15   0        6.64        3.69      4.25 o 
   2  15   0        7.50       -4.07      4.07 o 
   3  15   0        4.82       12.02      4.91 o 
   4  15   0       42.26       35.09      6.02 o 
   5  15   0       39.95       33.64      8.20 o 
   6  15   0        4.11        5.39      5.91 o 
   7  15   0      303.07      323.15     18.59 o 
   0  16   0      235.37      261.97     21.68 o 
   1  16   0      378.35      384.58     18.85 o 
   2  16   0      150.64      139.64      8.88 o 
   3  16   0      240.28      258.69     11.43 o 
   4  16   0      258.10      269.78     19.02 o 
   5  16   0       22.56        8.50      5.96 o 
   6  16   0        8.61        7.03     11.72 o 
   1  17   0       66.45       69.33     10.36 o 
   2  17   0      253.25      280.75     27.25 o 
   3  17   0       19.62       27.18      6.32 o 
   4  17   0       87.85       95.65     14.26 o 
   0  18   0       63.68       67.98     15.24 o 
   1  18   0        0.08        3.05      7.84 o 
   2  18   0       16.33        3.50      8.26 o 
 -12   1   1        3.23       -6.85      6.85 o 
 -11   1   1       10.58       -0.63      4.32 o 
 -10   1   1       39.47       33.68      3.43 o 
  -9   1   1       10.66       13.56      2.50 o 
  -8   1   1      273.59      277.47      6.78 o 
  -7   1   1      131.87      133.61      4.23 o 
  -6   1   1      438.00      441.44      8.78 o 
  -5   1   1        4.71        5.08      1.19 o 
  -4   1   1       49.52       45.53      2.71 o 
  -3   1   1      258.02      267.95      7.62 o 
  -2   1   1     2418.71     2413.20     38.30 o 
  -1   1   1     2975.68     3068.58     67.22 o 
   0   1   1     1186.56     1175.13     17.21 o 
   1   1   1      117.96      114.61      2.52 o 
   2   1   1    56827.67    53838.46    841.02 o 
   3   1   1      381.37      394.98     10.75 o 
   4   1   1      286.29      316.36      6.51 o 
   5   1   1     1262.74     1342.60     22.84 o 
   6   1   1      273.99      301.42      6.97 o 
   7   1   1       21.95       25.22      2.65 o 
   8   1   1       19.24       18.36      2.80 o 
   9   1   1       27.65       22.98      3.28 o 
  10   1   1      109.50       97.45      9.24 o 
  11   1   1        1.66       -3.64      3.64 o 
 -12   2   1        1.53       -4.91      4.91 o 
 -11   2   1       24.41       16.57      6.81 o 
 -10   2   1      212.33      211.15      6.51 o 
  -9   2   1      277.87      278.24      8.06 o 
  -8   2   1      692.01      709.40     13.54 o 
  -7   2   1        0.05       -1.54      1.54 o 
  -6   2   1      809.96      790.84     14.26 o 
  -5   2   1     1516.92     1436.60     23.99 o 
  -4   2   1      816.03      769.95     13.36 o 
  -3   2   1       28.83       34.22      1.70 o 
  -2   2   1      259.47      271.17      5.77 o 
  -1   2   1     5522.31     5502.86    164.17 o 
   0   2   1     1669.01     1617.06     37.90 o 
   1   2   1     2845.90     2648.19     71.69 o 
   2   2   1     6587.44     6334.03     99.05 o 
   3   2   1       99.90       75.34      3.62 o 
   4   2   1       40.90       26.31      1.77 o 
   5   2   1        4.15        6.07      1.61 o 
   6   2   1        5.68        4.26      1.81 o 
   7   2   1       88.75       87.43      5.14 o 
   8   2   1       83.90       89.76      5.46 o 
   9   2   1       72.93       67.61      4.24 o 
  10   2   1        2.16        2.42      3.54 o 
  11   2   1       30.31       21.36      4.58 o 
 -12   3   1      133.21       86.59     16.99 o 
 -11   3   1        6.50       -0.43      3.52 o 
 -10   3   1      272.28      272.95      8.47 o 
  -9   3   1       13.18       11.38      2.75 o 
  -8   3   1      239.76      242.04      6.43 o 
  -7   3   1      167.14      168.00      4.87 o 
  -6   3   1      208.40      185.18      4.85 o 
  -5   3   1       24.38       29.72      1.91 o 
  -4   3   1      102.28      110.92      3.11 o 
  -3   3   1     1265.56     1215.56     20.09 o 
  -2   3   1      541.63      541.93     13.24 o 
  -1   3   1     3376.09     3543.75     66.89 o 
   0   3   1      305.23      351.96      6.89 o 
   1   3   1     2029.27     1814.05     40.49 o 
   2   3   1      849.67      786.54     13.15 o 
   3   3   1      138.38      114.01      3.22 o 
   4   3   1      868.20      886.00     20.44 o 
   5   3   1     3175.17     3129.09     56.47 o 
   6   3   1       67.67       67.11      3.23 o 
   7   3   1      267.81      274.70      6.88 o 
   8   3   1       31.64       36.12      3.19 o 
   9   3   1       70.96       82.86      5.26 o 
  10   3   1       91.22      109.75      8.98 o 
  11   3   1        9.45        1.92      3.97 o 
 -12   4   1        1.37        1.93      6.69 o 
 -11   4   1       77.65       77.71      6.32 o 
 -10   4   1       59.19       61.91      4.24 o 
  -9   4   1      247.53      265.01     10.00 o 
  -8   4   1       49.78       46.12      3.18 o 
  -7   4   1        0.45       -1.59      1.59 o 
  -6   4   1      666.01      677.24     12.73 o 
  -5   4   1     2136.74     2171.52     35.65 o 
  -4   4   1        1.86       -0.81      0.99 o 
  -3   4   1      586.93      601.48     10.91 o 
  -2   4   1     2350.95     2305.35     37.01 o 
  -1   4   1     2880.72     2987.79     50.36 o 
   0   4   1       67.33       68.52      2.24 o 
   1   4   1        8.73        4.42      0.96 o 
   2   4   1      711.35      664.73     11.46 o 
   3   4   1       75.58       97.53      3.89 o 
   4   4   1      564.44      590.78     11.45 o 
   5   4   1       24.76       25.06      2.58 o 
   6   4   1        9.09       11.64      2.07 o 
   7   4   1       33.94       28.67      2.85 o 
   8   4   1        6.08        4.36      2.25 o 
   9   4   1       44.38       44.65      4.45 o 
  10   4   1        8.48        8.31      5.38 o 
  11   4   1        0.65       -3.75      3.75 o 
 -12   5   1      131.45      108.22     18.77 o 
 -11   5   1       20.34        8.76      4.73 o 
 -10   5   1        7.87        5.41      3.00 o 
  -9   5   1        0.87       -2.12      2.12 o 
  -8   5   1      345.34      345.97      9.38 o 
  -7   5   1      210.71      239.48      6.26 o 
  -6   5   1        2.50        2.79      1.65 o 
  -5   5   1     1717.56     1768.85     29.44 o 
  -4   5   1      108.39       81.66      3.34 o 
  -3   5   1     1390.67     1314.94     24.90 o 
  -2   5   1     3855.56     4236.51     71.22 o 
  -1   5   1      536.86      608.48     11.48 o 
   0   5   1      706.56      701.26     12.97 o 
   1   5   1      282.78      273.49      5.44 o 
   2   5   1       33.55       23.34      1.48 o 
   3   5   1       33.55       30.62      1.80 o 
   4   5   1      143.32      144.47      4.50 o 
   5   5   1       76.50       84.56      3.44 o 
   6   5   1      593.26      601.13     11.82 o 
   7   5   1       26.50       25.30      2.78 o 
   8   5   1        2.98       -0.02      2.87 o 
   9   5   1      200.43      203.95     11.90 o 
  10   5   1       18.07       11.63      4.81 o 
  11   5   1        3.63       -1.32      4.26 o 
 -11   6   1       56.83       52.09      6.47 o 
 -10   6   1       84.34       86.39      6.77 o 
  -9   6   1       34.55       32.98      3.38 o 
  -8   6   1       45.83       57.71      4.37 o 
  -7   6   1      309.21      309.36      7.50 o 
  -6   6   1       10.99       20.35      2.28 o 
  -5   6   1      221.91      213.71      6.10 o 
  -4   6   1      216.67      216.30      5.48 o 
  -3   6   1     1089.96     1056.23     18.38 o 
  -2   6   1      132.13      126.64      3.57 o 
  -1   6   1      901.82      968.62     17.66 o 
   0   6   1     3861.09     3931.97     66.11 o 
   1   6   1     1341.51     1321.40     22.11 o 
   2   6   1        0.38        0.32      1.44 o 
   3   6   1      245.98      220.73      5.09 o 
   4   6   1     3533.01     3534.58     60.12 o 
   5   6   1      251.74      258.27      6.29 o 
   6   6   1        4.20        0.73      1.99 o 
   7   6   1      469.05      469.82     11.72 o 
   8   6   1      176.72      198.72      7.37 o 
   9   6   1      198.38      210.67      7.98 o 
  10   6   1        3.00       -2.05      4.00 o 
 -11   7   1      405.54      442.75     19.12 o 
 -10   7   1      600.49      587.01     17.14 o 
  -9   7   1       45.18       49.13      4.68 o 
  -8   7   1      692.03      710.39     14.21 o 
  -7   7   1      644.52      634.03     18.75 o 
  -6   7   1     1388.88     1396.49     27.14 o 
  -5   7   1      254.45      253.62      6.55 o 
  -4   7   1     1132.68     1197.40     20.96 o 
  -3   7   1     2019.10     2040.72     33.82 o 
  -2   7   1      273.47      298.78      6.42 o 
  -1   7   1     1039.71     1133.45     20.58 o 
   0   7   1     4797.73     5005.30     84.09 o 
   1   7   1      256.95      292.30      6.62 o 
   2   7   1        1.56        8.72      1.57 o 
   3   7   1     1522.70     1620.69     27.39 o 
   4   7   1      118.87      135.18      5.06 o 
   5   7   1        4.44        2.36      1.83 o 
   6   7   1       27.88       26.86      3.44 o 
   7   7   1       17.32       15.44      3.37 o 
   8   7   1       30.55       32.66      4.23 o 
   9   7   1       55.76       50.96      5.39 o 
  10   7   1       38.34       30.68      4.95 o 
 -11   8   1       64.14       61.28      8.64 o 
 -10   8   1      161.73      157.47      8.76 o 
  -9   8   1       24.45       15.47      4.58 o 
  -8   8   1       63.93       62.52      4.57 o 
  -7   8   1       11.19       10.11      2.69 o 
  -6   8   1      434.06      457.30     10.16 o 
  -5   8   1      148.78      147.14      4.95 o 
  -4   8   1      215.63      187.29      5.38 o 
  -3   8   1      669.28      641.50     12.20 o 
  -2   8   1      139.48      146.35      6.72 o 
  -1   8   1      325.80      313.73      7.20 o 
   0   8   1     1080.70      982.94     18.23 o 
   1   8   1     3257.70     3438.49     55.45 o 
   2   8   1        2.41        1.77      1.47 o 
   3   8   1     1473.17     1432.03     24.59 o 
   4   8   1     1200.49     1127.48     21.31 o 
   5   8   1      664.98      649.53     16.79 o 
   6   8   1      136.79      135.82      5.76 o 
   7   8   1      228.22      247.02      8.28 o 
   8   8   1      279.55      292.50      9.33 o 
   9   8   1       48.44       48.63      6.91 o 
  10   8   1      184.53      175.46      8.33 o 
 -10   9   1        2.34        2.41      6.09 o 
  -9   9   1       35.28       27.03      5.08 o 
  -8   9   1       38.92       40.44      5.58 o 
  -7   9   1      331.03      334.82      8.68 o 
  -6   9   1      115.16      111.86      5.33 o 
  -5   9   1        3.00        0.72      2.11 o 
  -4   9   1     1110.97     1102.84     24.15 o 
  -3   9   1      730.13      679.92     13.90 o 
  -2   9   1      178.34      182.81      7.68 o 
  -1   9   1     1673.56     1644.55     29.47 o 
   0   9   1       23.68       17.72      2.59 o 
   1   9   1      846.97      866.99     15.64 o 
   2   9   1      234.53      200.95      7.73 o 
   3   9   1       58.66       55.76      3.12 o 
   4   9   1       41.27       47.29      5.19 o 
   5   9   1       41.25       37.92      4.64 o 
   6   9   1        7.27        0.35      3.43 o 
   7   9   1        8.23        3.08      4.31 o 
   8   9   1       56.17       48.03      5.95 o 
   9   9   1        0.85        0.97      4.08 o 
  10   9   1        1.61       -4.53      5.11 o 
 -10  10   1       64.23       62.66      7.40 o 
  -9  10   1       48.21       37.38      6.18 o 
  -8  10   1       28.83       25.18      4.78 o 
  -7  10   1      141.06      141.32      7.33 o 
  -6  10   1      218.90      224.56      7.20 o 
  -5  10   1     1157.77     1134.53     22.14 o 
  -4  10   1       16.90       16.75      3.13 o 
  -3  10   1     2355.62     2297.44     40.81 o 
  -2  10   1      727.77      699.67     14.24 o 
  -1  10   1       59.66       63.70      3.35 o 
   0  10   1      306.96      322.80      7.85 o 
   1  10   1      536.28      504.73     11.24 o 
   2  10   1      100.64       87.91      3.84 o 
   3  10   1       34.43       37.13      3.54 o 
   4  10   1      135.13      130.67      6.39 o 
   5  10   1      190.93      194.85      7.50 o 
   6  10   1      103.39      101.06      7.30 o 
   7  10   1      345.30      346.15     11.92 o 
   8  10   1       39.00       39.36      5.52 o 
   9  10   1      110.15      117.15     15.07 o 
 -10  11   1       16.27        9.67      5.91 o 
  -9  11   1       26.73       13.31      5.45 o 
  -8  11   1        0.45        0.52      5.23 o 
  -7  11   1      119.44      107.69      6.72 o 
  -6  11   1      185.92      169.26      7.53 o 
  -5  11   1      316.21      335.83      8.98 o 
  -4  11   1      492.21      493.95     13.23 o 
  -3  11   1      765.14      834.39     16.97 o 
  -2  11   1      207.80      198.98      6.13 o 
  -1  11   1     1278.69     1191.02     22.44 o 
   0  11   1        1.60        0.99      2.05 o 
   1  11   1      361.17      345.09      8.52 o 
   2  11   1      887.35      857.09     19.92 o 
   3  11   1      505.86      500.69     13.41 o 
   4  11   1        0.29        1.10      3.19 o 
   5  11   1      424.01      425.05     14.06 o 
   6  11   1      629.75      651.46     19.45 o 
   7  11   1       66.48       95.16      9.03 o 
   8  11   1       28.06       32.46      6.16 o 
   9  11   1      305.19      323.16     13.78 o 
  -9  12   1      286.90      283.70     12.59 o 
  -8  12   1       50.10       42.21      5.83 o 
  -7  12   1        0.02       -3.72      3.72 o 
  -6  12   1      280.46      287.67     10.24 o 
  -5  12   1      150.91      136.12      6.91 o 
  -4  12   1       35.20       31.40      4.24 o 
  -3  12   1      783.68      692.13     14.80 o 
  -2  12   1     1346.44     1322.50     26.86 o 
  -1  12   1      257.28      236.54      7.50 o 
   0  12   1      179.05      161.09      6.07 o 
   1  12   1      207.83      221.98      9.04 o 
   2  12   1      104.23      105.23      6.65 o 
   3  12   1       65.66       72.37      5.98 o 
   4  12   1        3.05       -2.56      4.23 o 
   5  12   1       32.32       19.31      5.05 o 
   6  12   1        0.20        4.71      4.72 o 
   7  12   1      470.52      462.76     16.26 o 
   8  12   1        3.59        0.91      5.62 o 
  -8  13   1        0.02       -4.53      4.53 o 
  -7  13   1        0.07       -5.42      5.42 o 
  -6  13   1       86.50       74.07      6.94 o 
  -5  13   1      109.98       85.49      6.79 o 
  -4  13   1       59.91       40.73      5.24 o 
  -3  13   1        1.98        1.15      2.90 o 
  -2  13   1      679.13      698.49     18.36 o 
  -1  13   1        4.85        6.77      3.03 o 
   0  13   1      191.42      199.80      8.71 o 
   1  13   1      447.84      428.78     13.77 o 
   2  13   1      543.31      530.60     16.14 o 
   3  13   1      342.98      345.33     12.54 o 
   4  13   1       93.52       91.75      7.20 o 
   5  13   1       22.21       20.23      5.29 o 
   6  13   1      502.26      541.49     17.72 o 
   7  13   1       15.16       17.67      8.13 o 
   8  13   1        1.17        0.18      5.75 o 
  -8  14   1       61.45       47.90      7.05 o 
  -7  14   1       13.76       13.99      5.61 o 
  -6  14   1       77.03       75.11      7.34 o 
  -5  14   1      535.92      555.20     17.27 o 
  -4  14   1        0.38        2.69      3.73 o 
  -3  14   1      309.83      286.70     11.03 o 
  -2  14   1      116.44      113.05      5.86 o 
  -1  14   1        2.27        5.11      3.24 o 
   0  14   1       25.16       22.31      4.55 o 
   1  14   1       77.89       92.33      9.75 o 
   2  14   1        8.84       12.46      6.25 o 
   3  14   1        1.25        5.21      5.96 o 
   4  14   1      177.46      172.70     15.51 o 
   5  14   1        1.77       -7.42      7.42 o 
   6  14   1       12.54        8.73      5.66 o 
   7  14   1      319.19      314.01     13.57 o 
  -7  15   1       76.97       70.92      7.87 o 
  -6  15   1       47.31       49.38      6.73 o 
  -5  15   1      159.77      164.06     11.18 o 
  -4  15   1        5.86       -1.50      4.51 o 
  -3  15   1      393.88      367.91     20.27 o 
  -2  15   1        0.78       -3.69      3.69 o 
  -1  15   1      154.97      135.96      8.25 o 
   0  15   1      219.43      218.24     14.42 o 
   1  15   1        5.78        1.56      4.62 o 
   2  15   1        6.93       -1.63      4.33 o 
   3  15   1       12.46        8.94      4.82 o 
   4  15   1        0.27       -4.58      4.58 o 
   5  15   1       93.09       82.17      8.59 o 
   6  15   1        4.48       -5.38      5.38 o 
  -6  16   1       27.86       25.51      6.43 o 
  -5  16   1       26.01       28.73      6.03 o 
  -4  16   1       15.64       13.89      5.54 o 
  -3  16   1       78.00      105.33     11.19 o 
  -2  16   1        1.92        0.07      7.33 o 
  -1  16   1       17.81       22.11      7.59 o 
   0  16   1      251.45      261.93     14.10 o 
   1  16   1       12.88        5.85      5.38 o 
   2  16   1        0.01       -5.02      5.02 o 
   3  16   1      138.49      144.62     11.43 o 
   4  16   1      105.94      121.73      9.36 o 
   5  16   1       19.00       26.93      7.60 o 
  -5  17   1       27.25       24.61     14.65 o 
  -4  17   1      175.74      215.35     25.20 o 
  -3  17   1       56.71       64.98     21.10 o 
  -2  17   1       23.37       21.28     13.48 o 
  -1  17   1       21.15       21.51      8.49 o 
   0  17   1        0.33       -2.88      8.50 o 
   1  17   1      174.10      183.90     10.37 o 
   2  17   1        7.38       -0.79      5.32 o 
   3  17   1       61.69       56.20      9.66 o 
   4  17   1       23.40       17.14      8.53 o 
  -2  18   1      107.12      122.25     15.24 o 
  -1  18   1        2.36        8.95      8.49 o 
   0  18   1       46.37       48.67     17.00 o 
   1  18   1        0.00        5.76      9.38 o 
   2  18   1        0.45       17.00     13.48 o 
 -12   0   2        3.82        0.98      6.34 o 
 -11   0   2      269.39      298.77     35.16 o 
 -10   0   2       33.49       28.85      7.03 o 
  -9   0   2       92.59       79.72      5.30 o 
  -8   0   2      875.04      900.73     23.32 o 
  -7   0   2      398.50      452.80     12.90 o 
  -6   0   2      345.10      388.90     11.03 o 
  -5   0   2        4.40        8.31      2.67 o 
  -4   0   2        0.23       -0.15      1.83 o 
  -3   0   2      536.99      632.42     20.05 o 
  -2   0   2        5.52       18.39      2.04 o 
  -1   0   2        0.15        1.04      1.00 o 
   0   0   2     3009.77     2978.42    120.43 o 
   1   0   2     2868.10     2711.65     81.50 o 
   2   0   2     4053.95     3994.53     88.96 o 
   3   0   2     1249.79     1277.77     39.55 o 
   4   0   2    17097.96    17359.99    383.70 o 
   5   0   2       74.98       69.06     10.47 o 
   6   0   2      188.13      204.48     12.86 o 
   7   0   2     1180.16     1169.12     32.71 o 
   8   0   2      301.35      340.02     23.92 o 
   9   0   2       63.10       51.73      8.53 o 
  10   0   2       58.39       51.82      9.09 o 
  11   0   2       55.77       52.23     22.56 o 
 -12   1   2       10.03        1.13      4.50 o 
 -11   1   2      139.69      145.67      7.78 o 
 -10   1   2       40.04       36.09      4.66 o 
  -9   1   2      195.80      203.58      5.71 o 
  -8   1   2      736.82      718.16     13.55 o 
  -7   1   2      825.14      794.25     14.38 o 
  -6   1   2     2856.19     2908.44     47.14 o 
  -5   1   2       50.81       49.45      2.12 o 
  -4   1   2     4013.99     4033.83     64.01 o 
  -3   1   2     6112.62     6283.58    110.03 o 
  -2   1   2     1805.62     1868.06     33.19 o 
  -1   1   2      569.31      552.59      9.28 o 
   0   1   2     5875.44     5662.64     88.62 o 
   1   1   2     5245.48     4970.49     77.92 o 
   2   1   2      247.08      250.48      6.95 o 
   3   1   2       29.12       16.57      1.79 o 
   4   1   2     5278.79     5057.55     80.01 o 
   5   1   2        5.98        8.37      1.83 o 
   6   1   2        6.01        3.75      2.58 o 
   7   1   2      397.53      407.58     12.01 o 
   8   1   2        7.64        5.96      2.80 o 
   9   1   2        8.33        7.04      4.57 o 
  10   1   2        0.26       -3.75      3.75 o 
  11   1   2        1.56        3.18     14.29 o 
 -12   2   2        0.01       -4.35      4.35 o 
 -11   2   2      159.87      170.30      8.35 o 
 -10   2   2       79.70       89.77      6.29 o 
  -9   2   2       33.46       32.93      3.07 o 
  -8   2   2        0.27       -1.79      1.79 o 
  -7   2   2      112.01      105.67      3.67 o 
  -6   2   2      327.88      364.35     10.92 o 
  -5   2   2      355.25      328.18      7.25 o 
  -4   2   2      666.50      682.15     11.87 o 
  -3   2   2        1.93        2.71      0.94 o 
  -2   2   2     2424.52     2402.61     42.65 o 
  -1   2   2      494.40      479.34      9.13 o 
   0   2   2       13.50       16.83      1.46 o 
   1   2   2      209.97      201.87      6.65 o 
   2   2   2      427.13      360.60      6.90 o 
   3   2   2      318.02      284.47      6.06 o 
   4   2   2     2007.56     2106.27     34.72 o 
   5   2   2      717.49      736.29     13.57 o 
   6   2   2      364.37      370.21      8.23 o 
   7   2   2      164.87      165.27      6.20 o 
   8   2   2       16.98       16.90      4.27 o 
   9   2   2       58.83       57.38      8.43 o 
  10   2   2        2.55       -2.92      3.66 o 
  11   2   2       13.38       15.70     19.63 o 
 -12   3   2        8.28       10.51      9.64 o 
 -11   3   2        3.48       -3.85      4.47 o 
 -10   3   2      110.56      118.57     14.86 o 
  -9   3   2       82.46       78.73      3.95 o 
  -8   3   2       38.35       37.62      3.31 o 
  -7   3   2      120.66      132.69      4.20 o 
  -6   3   2        3.49        7.25      1.78 o 
  -5   3   2       20.40       29.26      2.06 o 
  -4   3   2       78.73       74.76      2.97 o 
  -3   3   2     2073.95     2079.60     33.41 o 
  -2   3   2      330.83      329.03      6.20 o 
  -1   3   2      741.26      733.43     12.40 o 
   0   3   2     3383.25     3306.41     58.60 o 
   1   3   2       53.87       50.83      2.27 o 
   2   3   2       19.17       29.01      2.49 o 
   3   3   2     1541.93     1507.34     24.80 o 
   4   3   2      414.60      407.18      9.01 o 
   5   3   2       44.95       42.56      2.68 o 
   6   3   2        7.61        6.38      2.49 o 
   7   3   2        1.57       -2.24      2.24 o 
   8   3   2        1.75        0.55      2.98 o 
   9   3   2       65.70       72.31      5.37 o 
  10   3   2       22.40       20.29      4.56 o 
 -12   4   2       31.89       17.40      5.33 o 
 -11   4   2        4.48        2.11      4.16 o 
 -10   4   2      319.68      332.81     15.58 o 
  -9   4   2       92.81      103.96      7.08 o 
  -8   4   2      563.44      563.05     11.25 o 
  -7   4   2        1.36        0.68      1.64 o 
  -6   4   2     2292.22     2294.72     37.59 o 
  -5   4   2     2290.85     2320.81     42.53 o 
  -4   4   2      632.52      591.51     10.88 o 
  -3   4   2     3997.13     4247.53    116.80 o 
  -2   4   2     1027.04      977.24     16.34 o 
  -1   4   2     7635.33     7861.77    130.25 o 
   0   4   2      498.76      520.79     12.80 o 
   1   4   2        0.13        1.13      1.19 o 
   2   4   2     1770.93     1650.50     32.04 o 
   3   4   2     1788.12     1701.58     31.21 o 
   4   4   2        1.34       -0.01      1.40 o 
   5   4   2      175.79      169.30      4.94 o 
   6   4   2       35.48       43.31      3.05 o 
   7   4   2      528.00      529.22     13.00 o 
   8   4   2       88.40       77.37      5.23 o 
   9   4   2        1.50       -0.80      3.45 o 
  10   4   2        6.07        5.88      4.17 o 
 -12   5   2       81.49       78.31     18.87 o 
 -11   5   2      157.66      162.43      8.17 o 
 -10   5   2      191.55      194.15      9.98 o 
  -9   5   2       14.81       15.50      3.13 o 
  -8   5   2      298.43      310.25      7.51 o 
  -7   5   2       78.97       80.56      3.53 o 
  -6   5   2       10.11       11.71      2.18 o 
  -5   5   2        1.66        4.66      1.63 o 
  -4   5   2      942.70     1000.36     22.10 o 
  -3   5   2      831.73      852.79     17.27 o 
  -2   5   2        0.87       -1.04      1.13 o 
  -1   5   2       34.92       52.42      2.34 o 
   0   5   2      199.38      194.03      4.60 o 
   1   5   2     1243.33     1272.01     23.70 o 
   2   5   2      945.94      938.98     18.34 o 
   3   5   2      845.62      843.31     16.95 o 
   4   5   2      214.73      228.40      5.48 o 
   5   5   2       12.25        6.47      1.83 o 
   6   5   2     2221.39     2206.04     44.72 o 
   7   5   2       35.04       31.09      3.83 o 
   8   5   2       10.62        6.70      3.43 o 
   9   5   2      125.75      129.29      6.66 o 
  10   5   2      100.52      108.94      8.54 o 
 -12   6   2       76.06       76.42      9.35 o 
 -11   6   2       19.81        5.73      5.92 o 
 -10   6   2       55.79       58.75      4.71 o 
  -9   6   2      907.99      919.85     19.62 o 
  -8   6   2      422.91      414.96     10.47 o 
  -7   6   2       13.08        6.89      2.49 o 
  -6   6   2      231.98      228.70      6.07 o 
  -5   6   2      667.66      634.53     12.25 o 
  -4   6   2     2291.41     2427.38     39.62 o 
  -3   6   2        0.11       -0.29      1.20 o 
  -2   6   2     1328.64     1386.43     24.62 o 
  -1   6   2     1411.33     1385.04     24.53 o 
   0   6   2     1804.58     1804.44     31.45 o 
   1   6   2     1865.34     2075.48     38.16 o 
   2   6   2     1353.87     1340.87     25.18 o 
   3   6   2       48.12       50.58      3.63 o 
   4   6   2      103.72      121.97      4.84 o 
   5   6   2      314.93      299.57      8.38 o 
   6   6   2        0.12        0.97      2.68 o 
   7   6   2        0.35        0.14      2.89 o 
   8   6   2       18.26       14.24      4.67 o 
   9   6   2       14.34       10.10      4.44 o 
  10   6   2        0.20        2.21      4.26 o 
 -11   7   2       10.51        4.38      5.92 o 
 -10   7   2       52.23       46.39      6.63 o 
  -9   7   2      293.29      286.63      8.69 o 
  -8   7   2      340.32      365.26      9.07 o 
  -7   7   2      147.62      141.19      5.22 o 
  -6   7   2      153.98      148.86      5.03 o 
  -5   7   2      402.85      430.18      9.24 o 
  -4   7   2      495.82      538.86     11.89 o 
  -3   7   2        0.03        3.63      1.53 o 
  -2   7   2      112.12      128.71      4.10 o 
  -1   7   2      164.88      171.35      4.65 o 
   0   7   2       33.54       37.30      2.10 o 
   1   7   2      439.60      464.74     10.52 o 
   2   7   2       24.33       21.98      3.60 o 
   3   7   2      227.44      252.37      7.04 o 
   4   7   2        5.38        1.76      2.22 o 
   5   7   2       94.49       92.16      4.87 o 
   6   7   2        1.13        1.12      2.84 o 
   7   7   2       37.39       31.67      4.18 o 
   8   7   2       36.15       31.96      4.48 o 
   9   7   2        2.22        4.38      4.10 o 
  10   7   2        9.19        1.74      4.57 o 
 -11   8   2        7.52        5.47      6.81 o 
 -10   8   2       33.36       28.22      5.45 o 
  -9   8   2      170.15      180.37      8.22 o 
  -8   8   2      247.01      266.77      7.65 o 
  -7   8   2      326.42      325.47      8.30 o 
  -6   8   2      330.06      330.41      8.06 o 
  -5   8   2        2.68        0.19      1.76 o 
  -4   8   2      174.17      163.51      4.91 o 
  -3   8   2      378.39      367.18      9.29 o 
  -2   8   2        9.47        3.64      1.51 o 
  -1   8   2       43.88       46.65      2.95 o 
   0   8   2        4.61        3.09      1.35 o 
   1   8   2      222.05      182.25      4.67 o 
   2   8   2      988.87     1062.49     21.60 o 
   3   8   2      331.98      329.47      9.02 o 
   4   8   2       95.73       89.99      6.01 o 
   5   8   2       60.88       61.00      6.45 o 
   6   8   2        0.23       -0.10      3.74 o 
   7   8   2       18.32       14.60      3.97 o 
   8   8   2       30.04       26.32      4.51 o 
   9   8   2        3.99        1.58      4.21 o 
 -11   9   2      123.30      115.21     11.53 o 
 -10   9   2       12.46        6.96      4.81 o 
  -9   9   2      109.20      116.55      8.11 o 
  -8   9   2      471.13      470.06     11.70 o 
  -7   9   2       18.39       18.15      3.28 o 
  -6   9   2        9.96        8.16      2.66 o 
  -5   9   2      108.72      100.30      5.46 o 
  -4   9   2      229.33      214.74      7.42 o 
  -3   9   2      957.04      936.80     18.07 o 
  -2   9   2      292.86      289.59      7.25 o 
  -1   9   2     1006.89      969.61     18.46 o 
   0   9   2      264.23      262.04      7.55 o 
   1   9   2      391.96      400.13     12.12 o 
   2   9   2        0.13       -2.20      2.20 o 
   3   9   2       76.28       95.41      5.79 o 
   4   9   2       98.53       91.00      8.25 o 
   5   9   2      163.00      175.93      7.83 o 
   6   9   2       84.18       72.46      6.57 o 
   7   9   2       12.34        6.42      3.78 o 
   8   9   2       12.04       10.00      4.22 o 
   9   9   2        1.62       -3.94      3.94 o 
 -10  10   2      126.84      132.46      8.87 o 
  -9  10   2       78.28       78.41      7.17 o 
  -8  10   2        1.22       -2.86      3.55 o 
  -7  10   2        1.97       -2.01      2.41 o 
  -6  10   2      107.16      107.95      5.20 o 
  -5  10   2      236.04      233.54      7.02 o 
  -4  10   2      467.64      428.93     10.19 o 
  -3  10   2        0.48       -1.99      1.99 o 
  -2  10   2      137.11      136.70      6.26 o 
  -1  10   2     3046.48     2967.43     51.40 o 
   0  10   2      138.67      139.44      4.86 o 
   1  10   2       35.08       43.14      6.51 o 
   2  10   2      234.48      226.76      9.05 o 
   3  10   2      970.79      991.38     22.94 o 
   4  10   2       87.27       94.35      5.88 o 
   5  10   2        0.68       -3.38      3.38 o 
   6  10   2       59.45       47.56      5.39 o 
   7  10   2      149.90      155.71     10.78 o 
   8  10   2       84.17       68.61      7.88 o 
   9  10   2        8.14        0.80      7.79 o 
 -10  11   2        0.49       -4.99      4.99 o 
  -9  11   2        0.61        0.74      5.90 o 
  -8  11   2        8.63        6.74      4.57 o 
  -7  11   2       81.56       81.57      5.03 o 
  -6  11   2        2.92        1.20      2.65 o 
  -5  11   2       66.50       64.33      4.24 o 
  -4  11   2       28.62       27.82      3.60 o 
  -3  11   2      205.87      184.16      5.97 o 
  -2  11   2        2.34       -1.00      1.94 o 
  -1  11   2     2077.85     1940.70     35.03 o 
   0  11   2      203.99      217.89      7.95 o 
   1  11   2        4.89        7.34      3.02 o 
   2  11   2      500.01      500.67     13.65 o 
   3  11   2        1.83       -0.46      3.17 o 
   4  11   2        0.25       -3.20      3.20 o 
   5  11   2       51.29       47.09      7.11 o 
   6  11   2       49.07       51.33      6.01 o 
   7  11   2      119.85      110.25      8.18 o 
   8  11   2       50.03       45.48     12.38 o 
  -9  12   2       17.61        5.44      5.48 o 
  -8  12   2       55.63       50.42      6.57 o 
  -7  12   2       41.50       42.72      5.20 o 
  -6  12   2       14.23       13.43      3.17 o 
  -5  12   2      303.43      292.06      8.54 o 
  -4  12   2        3.58        2.81      2.64 o 
  -3  12   2      360.34      361.64      9.26 o 
  -2  12   2      229.95      231.92      6.96 o 
  -1  12   2       32.11       41.56      3.35 o 
   0  12   2      110.59      114.88      6.19 o 
   1  12   2      439.50      401.64     11.76 o 
   2  12   2        5.62        3.71      4.17 o 
   3  12   2       91.29      101.71      6.59 o 
   4  12   2       12.37        5.15      5.22 o 
   5  12   2       15.67        9.27      4.90 o 
   6  12   2       34.15       28.82      5.96 o 
   7  12   2        5.02       -4.92      4.92 o 
   8  12   2       16.37        4.52      5.72 o 
  -9  13   2       18.18       10.58      5.97 o 
  -8  13   2      141.03      130.30      8.57 o 
  -7  13   2      178.13      179.49      8.52 o 
  -6  13   2        6.38        4.88      3.80 o 
  -5  13   2       16.06        9.82      3.86 o 
  -4  13   2      295.37      284.57      8.50 o 
  -3  13   2        1.80       -2.74      2.74 o 
  -2  13   2      137.62      142.85      9.35 o 
  -1  13   2       82.65       65.20      6.11 o 
   0  13   2      495.13      475.63     14.96 o 
   1  13   2      334.28      298.54     11.49 o 
   2  13   2       18.80       19.37      4.79 o 
   3  13   2       97.64       89.89      7.15 o 
   4  13   2      119.89      133.66      8.46 o 
   5  13   2       51.98       61.71      8.74 o 
   6  13   2        7.53        0.24      5.32 o 
   7  13   2        0.75       -2.15      5.72 o 
  -8  14   2       94.69       87.18     10.26 o 
  -7  14   2       41.18       36.72      6.02 o 
  -6  14   2        0.05       -3.25      4.50 o 
  -5  14   2        1.74       -0.46      4.45 o 
  -4  14   2       41.19       34.30      4.42 o 
  -3  14   2      264.84      253.47      9.81 o 
  -2  14   2       93.68       88.43      6.90 o 
  -1  14   2      250.19      212.42      9.73 o 
   0  14   2       41.35       44.96      5.67 o 
   1  14   2        4.15        0.80      4.25 o 
   2  14   2        5.98        3.63      4.43 o 
   3  14   2       19.10        6.94      6.75 o 
   4  14   2      174.77      172.74     16.89 o 
   5  14   2       65.19       71.55      7.71 o 
   6  14   2        2.97        4.26      5.68 o 
  -7  15   2      417.60      453.14     18.27 o 
  -6  15   2      153.59      166.97      9.45 o 
  -5  15   2        0.23       -2.07      4.45 o 
  -4  15   2      411.53      415.51     14.06 o 
  -3  15   2      653.57      672.83     19.70 o 
  -2  15   2      103.91       92.16      7.77 o 
  -1  15   2      123.70      122.16      8.34 o 
   0  15   2      478.05      482.13     19.85 o 
   1  15   2      121.91      158.54     17.75 o 
   2  15   2       93.36      105.20      8.31 o 
   3  15   2      212.29      235.36     11.37 o 
   4  15   2       82.81       96.91      8.53 o 
   5  15   2      140.58      138.50     14.74 o 
  -6  16   2        0.09       -1.22      5.04 o 
  -5  16   2       10.97        7.50      8.12 o 
  -4  16   2       21.00       24.15     13.77 o 
  -3  16   2       47.98       50.65      8.70 o 
  -2  16   2       22.74       10.36      5.32 o 
  -1  16   2      120.65      118.58     11.56 o 
   0  16   2        0.68       -4.69      4.69 o 
   1  16   2      326.21      317.27     15.38 o 
   2  16   2      154.65      170.25     10.15 o 
   3  16   2       37.79       32.55     11.39 o 
   4  16   2       69.26       53.16      7.71 o 
  -5  17   2      135.06      171.71     20.51 o 
  -4  17   2      389.74      426.65     22.56 o 
  -3  17   2      152.29      155.93     13.26 o 
  -2  17   2        2.75        2.72      7.66 o 
  -1  17   2       99.22      117.37      8.96 o 
   0  17   2      316.83      369.29     14.44 o 
   1  17   2        3.53        7.36      6.15 o 
   2  17   2        5.91        8.36      5.84 o 
   3  17   2       85.98       82.98     13.46 o 
  -2  18   2      565.07      627.99     26.48 o 
  -1  18   2      167.75      182.96     14.90 o 
   0  18   2        7.71       17.20      9.09 o 
 -12   1   3        1.18       -2.15      4.14 o 
 -11   1   3       10.29        6.79      4.31 o 
 -10   1   3        2.41       -2.29      3.13 o 
  -9   1   3      206.76      206.81      7.96 o 
  -8   1   3        3.57        3.97      1.94 o 
  -7   1   3      349.69      353.51      8.28 o 
  -6   1   3     1364.97     1496.15     28.16 o 
  -5   1   3      143.58      138.39      5.11 o 
  -4   1   3       69.61      117.36      5.33 o 
  -3   1   3       62.60       56.50      3.47 o 
  -2   1   3        2.72       -0.91      1.02 o 
  -1   1   3      629.15      674.08     11.43 o 
   0   1   3      778.60      730.81     12.33 o 
   1   1   3      115.06      101.90      2.70 o 
   2   1   3      166.41      149.61      5.14 o 
   3   1   3       77.16       68.73      2.69 o 
   4   1   3      177.92      183.51      4.86 o 
   5   1   3      290.51      301.59      7.09 o 
   6   1   3     1850.99     1868.14     35.07 o 
   7   1   3        4.58        0.85      2.49 o 
   8   1   3      239.66      230.07     11.28 o 
   9   1   3       48.29       42.69      6.29 o 
  10   1   3       18.84       18.99      5.74 o 
 -12   2   3       44.20       48.09      6.14 o 
 -11   2   3      526.39      533.22     15.68 o 
 -10   2   3      105.78      110.40      6.77 o 
  -9   2   3       40.49       42.83      6.43 o 
  -8   2   3       12.32       12.01      2.30 o 
  -7   2   3        0.89        0.65      1.37 o 
  -6   2   3     1155.77     1123.68     21.56 o 
  -5   2   3      466.07      412.74      9.02 o 
  -4   2   3     3112.81     3441.82     61.15 o 
  -3   2   3      337.09      356.68     11.57 o 
  -2   2   3     3440.41     3503.61     62.10 o 
  -1   2   3      535.07      522.29      9.10 o 
   0   2   3     1559.58     1617.51     38.86 o 
   1   2   3      376.10      347.09      6.50 o 
   2   2   3      755.97      732.94     12.63 o 
   3   2   3     1525.65     1477.27     27.73 o 
   4   2   3        7.44        4.33      1.49 o 
   5   2   3        7.68        5.33      1.88 o 
   6   2   3     1973.97     1989.53     37.41 o 
   7   2   3        4.06       -2.08      3.20 o 
   8   2   3        2.58       -1.16      3.22 o 
   9   2   3      215.85      213.87     12.82 o 
  10   2   3        0.02        1.31      5.21 o 
 -12   3   3      258.31      277.08     15.06 o 
 -11   3   3      115.45      115.75      7.47 o 
 -10   3   3       10.34        7.83      3.57 o 
  -9   3   3      763.00      771.19     19.76 o 
  -8   3   3      592.72      571.50     12.91 o 
  -7   3   3      264.50      274.59      8.34 o 
  -6   3   3      136.00      131.41      4.42 o 
  -5   3   3      472.80      458.44      9.86 o 
  -4   3   3     4909.73     5429.78     95.78 o 
  -3   3   3      152.66      179.70      9.14 o 
  -2   3   3      511.90      544.11      9.64 o 
  -1   3   3     3680.21     3911.50     68.66 o 
   0   3   3       94.01      119.97      5.76 o 
   1   3   3      714.21      705.58     13.80 o 
   2   3   3      428.63      431.76      9.83 o 
   3   3   3       13.51       11.86      2.01 o 
   4   3   3        7.27        3.81      1.52 o 
   5   3   3      670.06      658.31     14.59 o 
   6   3   3      436.73      557.11     15.14 o 
   7   3   3      100.24      100.66      8.60 o 
   8   3   3        1.75        0.15      3.52 o 
   9   3   3      112.42      120.00      7.90 o 
  10   3   3        0.29        3.52      5.43 o 
 -12   4   3       59.89       58.66      7.21 o 
 -11   4   3      454.96      475.59     15.40 o 
 -10   4   3       81.74       84.82      6.19 o 
  -9   4   3       59.66       66.29      6.34 o 
  -8   4   3      107.88      108.70      4.78 o 
  -7   4   3       71.07       79.05      3.91 o 
  -6   4   3      179.65      181.97      4.96 o 
  -5   4   3      559.89      587.85     11.02 o 
  -4   4   3       77.87       79.90      3.41 o 
  -3   4   3       27.26       49.49      3.93 o 
  -2   4   3     1707.17     1833.73     29.84 o 
  -1   4   3     3794.85     4006.37     63.78 o 
   0   4   3       11.81       14.64      1.67 o 
   1   4   3      105.81       87.11      3.41 o 
   2   4   3     2475.24     2352.38     53.34 o 
   3   4   3      237.40      225.95      6.30 o 
   4   4   3      314.80      275.44      7.44 o 
   5   4   3      196.20      213.51      6.90 o 
   6   4   3        3.12       -2.62      2.90 o 
   7   4   3       13.54        9.67      3.28 o 
   8   4   3      334.35      300.13     17.09 o 
   9   4   3       12.60       14.37      4.47 o 
  10   4   3       10.37        7.78      4.46 o 
 -12   5   3       37.73       22.44      5.54 o 
 -11   5   3        1.29        0.63      4.23 o 
 -10   5   3       12.81       13.97      4.99 o 
  -9   5   3      122.48      126.14      5.50 o 
  -8   5   3       97.94      108.55      4.79 o 
  -7   5   3       99.95      105.01      4.25 o 
  -6   5   3      301.00      318.59      7.34 o 
  -5   5   3       97.56       95.59      3.51 o 
  -4   5   3      495.88      527.90     11.08 o 
  -3   5   3     1145.43     1210.19     20.27 o 
  -2   5   3       39.51       80.25      3.58 o 
  -1   5   3      384.86      457.88      9.17 o 
   0   5   3      181.46      194.00     10.66 o 
   1   5   3      746.78      744.99     15.46 o 
   2   5   3       82.49       90.50      4.65 o 
   3   5   3       17.16       22.94      2.58 o 
   4   5   3       88.21       90.00      4.39 o 
   5   5   3      302.90      307.38      8.71 o 
   6   5   3       24.83       17.10      3.40 o 
   7   5   3       36.86       25.07      4.04 o 
   8   5   3       18.23       23.12      4.32 o 
   9   5   3       67.37       59.04      5.80 o 
 -12   6   3       50.60       40.09      6.11 o 
 -11   6   3      236.63      258.56     24.62 o 
 -10   6   3       62.83       69.80      5.89 o 
  -9   6   3      103.03      101.80      5.27 o 
  -8   6   3     1073.24     1077.56     22.07 o 
  -7   6   3        2.88        0.70      2.00 o 
  -6   6   3      302.21      279.11      6.76 o 
  -5   6   3        0.34       -1.48      1.48 o 
  -4   6   3      516.14      504.78     10.77 o 
  -3   6   3       22.65       28.41      2.22 o 
  -2   6   3     1380.15     1481.59     26.41 o 
  -1   6   3      316.73      321.95      7.20 o 
   0   6   3       34.97       37.58      3.01 o 
   1   6   3      325.83      309.49     14.56 o 
   2   6   3      190.58      206.32      6.06 o 
   3   6   3      290.52      313.80      8.19 o 
   4   6   3        5.49        4.79      3.12 o 
   5   6   3      104.19       99.11      5.41 o 
   6   6   3       11.32       16.22      4.38 o 
   7   6   3       30.10       22.04      4.09 o 
   8   6   3      338.24      344.76     11.24 o 
   9   6   3        0.02       -4.16      4.16 o 
 -12   7   3       20.06        5.27     17.00 o 
 -11   7   3       48.14       65.18      7.35 o 
 -10   7   3       55.30       66.10      6.39 o 
  -9   7   3       51.69       53.96      4.75 o 
  -8   7   3       23.28       23.67      3.31 o 
  -7   7   3     1879.58     1855.12     31.76 o 
  -6   7   3     1066.41     1023.88     18.57 o 
  -5   7   3       68.69       81.01      4.67 o 
  -4   7   3     1036.67     1012.45     17.75 o 
  -3   7   3     1856.28     1775.33     31.38 o 
  -2   7   3     2522.73     2557.35     44.28 o 
  -1   7   3      406.42      390.73     10.37 o 
   0   7   3     1648.82     1584.19     32.69 o 
   1   7   3     2014.79     1925.50     36.19 o 
   2   7   3      340.92      329.67      8.41 o 
   3   7   3      457.21      491.84     11.58 o 
   4   7   3     1912.64     1923.99     36.29 o 
   5   7   3       94.38      109.79      5.79 o 
   6   7   3       42.25       30.56      4.13 o 
   7   7   3      179.85      176.94     10.08 o 
   8   7   3       85.85      101.88     11.59 o 
   9   7   3       12.48        2.57      4.58 o 
 -11   8   3       11.61        7.76      6.76 o 
 -10   8   3      614.24      629.92     41.56 o 
  -9   8   3      104.63      107.18      5.81 o 
  -8   8   3        6.42        4.28      3.52 o 
  -7   8   3     1858.68     1897.20     34.45 o 
  -6   8   3     1735.73     1723.23     31.36 o 
  -5   8   3      255.81      250.55      6.92 o 
  -4   8   3     1011.22     1001.52     19.09 o 
  -3   8   3     1394.15     1399.80     25.47 o 
  -2   8   3       33.91       37.55      2.63 o 
  -1   8   3       30.05       24.64      2.12 o 
   0   8   3      133.99      137.95      5.79 o 
   1   8   3      417.56      391.54     12.89 o 
   2   8   3       24.50       24.36      3.21 o 
   3   8   3      202.50      199.68      7.83 o 
   4   8   3        7.89       10.27      3.20 o 
   5   8   3       87.13       79.01      5.67 o 
   6   8   3        9.39       10.42      3.57 o 
   7   8   3       40.77       34.17      4.92 o 
   8   8   3       58.72       52.57      5.71 o 
   9   8   3       16.19        2.92      4.75 o 
 -11   9   3       15.23        8.79      7.28 o 
 -10   9   3       29.05       35.32     11.78 o 
  -9   9   3       97.56      104.43      6.43 o 
  -8   9   3        0.01       -2.48      2.48 o 
  -7   9   3       18.95       15.19      2.98 o 
  -6   9   3        0.71        0.98      2.28 o 
  -5   9   3      677.36      665.57     15.91 o 
  -4   9   3        2.85       -0.75      2.12 o 
  -3   9   3      967.42      976.28     18.82 o 
  -2   9   3      805.66      799.13     15.82 o 
  -1   9   3      126.49      115.45      4.22 o 
   0   9   3      396.13      383.75     10.87 o 
   1   9   3     3305.92     3324.41     65.96 o 
   2   9   3       63.36       72.31      5.01 o 
   3   9   3      197.10      206.83      8.10 o 
   4   9   3      126.63      122.88      7.08 o 
   5   9   3      826.94      861.72     20.40 o 
   6   9   3        5.72        6.24      3.80 o 
   7   9   3       16.70       15.22      4.50 o 
   8   9   3       68.04       74.04      6.45 o 
 -10  10   3      111.85      114.87     11.01 o 
  -9  10   3      111.42      108.95      6.58 o 
  -8  10   3       24.98       35.57      5.50 o 
  -7  10   3       42.43       36.73      4.06 o 
  -6  10   3      104.75       95.02      4.77 o 
  -5  10   3        7.64       12.95      3.38 o 
  -4  10   3      187.59      190.48     11.54 o 
  -3  10   3        1.01       -0.50      2.02 o 
  -2  10   3      270.72      265.43      7.85 o 
  -1  10   3     1353.35     1362.76     29.30 o 
   0  10   3      482.39      506.59     13.61 o 
   1  10   3     2199.46     2157.24     44.73 o 
   2  10   3       56.04       63.55      5.12 o 
   3  10   3      722.76      728.26     23.46 o 
   4  10   3      253.81      248.51     12.44 o 
   5  10   3        0.05       -3.21      6.45 o 
   6  10   3      138.56      151.65     12.74 o 
   7  10   3        8.38        8.75      5.53 o 
   8  10   3        4.52        1.79      5.72 o 
 -10  11   3       31.31       17.78      7.34 o 
  -9  11   3      102.35      104.90     16.16 o 
  -8  11   3      369.61      388.72     15.53 o 
  -7  11   3        0.42       -2.67      2.67 o 
  -6  11   3      544.75      543.90     12.70 o 
  -5  11   3      165.98      169.71      7.96 o 
  -4  11   3       29.18       23.70      3.13 o 
  -3  11   3      125.43      127.23      5.01 o 
  -2  11   3       94.62      101.07      5.13 o 
  -1  11   3       16.39       16.43      3.51 o 
   0  11   3       28.34       32.01      4.21 o 
   1  11   3      267.87      272.43     11.70 o 
   2  11   3       71.12       78.33      5.78 o 
   3  11   3       51.96       49.63      9.42 o 
   4  11   3        4.13       -2.50      5.37 o 
   5  11   3        7.08        1.69      4.47 o 
   6  11   3       45.98       50.90      8.52 o 
   7  11   3        2.45        0.34      5.19 o 
  -9  12   3       70.61       85.32     12.79 o 
  -8  12   3       24.14       14.20      4.93 o 
  -7  12   3        2.69       -2.11      2.99 o 
  -6  12   3      153.64      158.24      6.46 o 
  -5  12   3      559.13      528.27     14.16 o 
  -4  12   3      143.41      134.53      5.61 o 
  -3  12   3       16.29       15.91      2.79 o 
  -2  12   3      847.65      843.68     20.27 o 
  -1  12   3       30.56       38.18      4.56 o 
   0  12   3      495.29      489.86     13.71 o 
   1  12   3       74.00       74.99      6.25 o 
   2  12   3      878.36      877.62     21.51 o 
   3  12   3      375.42      377.48     12.18 o 
   4  12   3       81.07       72.96      6.55 o 
   5  12   3      154.16      164.22     10.80 o 
   6  12   3      180.73      199.72     17.39 o 
   7  12   3       55.00       44.94      7.23 o 
  -9  13   3      360.51      360.94     21.70 o 
  -8  13   3      154.65      137.74      9.08 o 
  -7  13   3        1.40       -4.05      4.05 o 
  -6  13   3      106.49      106.00      5.72 o 
  -5  13   3      610.86      625.41     17.85 o 
  -4  13   3       20.65       14.78      3.33 o 
  -3  13   3       40.35       30.88      6.85 o 
  -2  13   3      126.94      133.84      7.06 o 
  -1  13   3      504.93      497.46     14.04 o 
   0  13   3        1.01        0.31      3.50 o 
   1  13   3       15.94        9.72      4.09 o 
   2  13   3        3.95        4.75      4.38 o 
   3  13   3        2.60       -4.42      4.42 o 
   4  13   3        0.64       -2.25      4.66 o 
   5  13   3        6.25        1.57      5.48 o 
   6  13   3       39.06       31.04      7.12 o 
  -8  14   3       87.14       79.94     12.01 o 
  -7  14   3       97.44       93.59     12.01 o 
  -6  14   3        0.00       -1.21      3.47 o 
  -5  14   3       62.16       71.96      6.33 o 
  -4  14   3      307.55      307.81     12.11 o 
  -3  14   3       21.96       21.41      5.16 o 
  -2  14   3      104.20      109.19      8.75 o 
  -1  14   3      433.50      440.39     14.76 o 
   0  14   3       52.63       58.90      6.68 o 
   1  14   3      112.13      118.11     13.06 o 
   2  14   3      111.90      100.97      8.66 o 
   3  14   3        4.93        2.96      5.19 o 
   4  14   3       37.53       39.07      6.83 o 
   5  14   3       89.05       92.81      8.72 o 
  -7  15   3       22.39       17.18      6.29 o 
  -6  15   3       54.13       51.60     19.63 o 
  -5  15   3       35.83       36.35      8.29 o 
  -4  15   3        7.32        6.38      5.79 o 
  -3  15   3        0.03       -4.55      4.55 o 
  -2  15   3      197.73      207.57     10.38 o 
  -1  15   3      108.83       95.24      7.96 o 
   0  15   3       29.53       36.26      6.24 o 
   1  15   3      362.15      391.27     14.66 o 
   2  15   3       15.10       15.31     11.17 o 
   3  15   3      196.97      211.05     20.98 o 
   4  15   3      140.06      172.89     11.14 o 
   5  15   3        0.94        6.45     15.82 o 
  -6  16   3      126.81      113.69     17.00 o 
  -5  16   3       48.28       38.51     12.60 o 
  -4  16   3        2.43        5.68      7.24 o 
  -3  16   3      160.55      177.21     10.07 o 
  -2  16   3        9.01        5.38      5.17 o 
  -1  16   3        0.09        0.94      5.12 o 
   0  16   3        1.83       -2.99      5.11 o 
   1  16   3       11.10       10.71      5.63 o 
   2  16   3        3.92       -1.11      5.61 o 
   3  16   3       16.14       27.27      6.79 o 
  -4  17   3       77.76       81.61     11.19 o 
  -3  17   3      120.49      116.32     13.48 o 
  -2  17   3        0.62       -5.67      5.67 o 
  -1  17   3        3.47        1.61      5.68 o 
   0  17   3      211.30      235.91     12.09 o 
   1  17   3       23.29       18.07      6.70 o 
   2  17   3       25.18       16.87     11.91 o 
 -13   0   4       97.11       83.81     22.27 o 
 -12   0   4        0.38       -3.14      6.17 o 
 -11   0   4      510.92      527.01     28.42 o 
 -10   0   4      211.16      211.69     22.86 o 
  -9   0   4      107.86      105.19      8.27 o 
  -8   0   4      114.82      114.74      8.33 o 
  -7   0   4     2414.79     2398.55     72.28 o 
  -6   0   4      302.29      244.90     11.26 o 
  -5   0   4     1190.42     1363.55     86.15 o 
  -4   0   4     8159.66     8837.60    252.47 o 
  -3   0   4     1999.90     1847.76     54.49 o 
  -2   0   4     1407.18     1346.09     31.17 o 
  -1   0   4      179.95      195.53      6.14 o 
   0   0   4     1483.13     1383.33     37.63 o 
   1   0   4     1788.22     1668.51     38.32 o 
   2   0   4      517.26      497.88     13.17 o 
   3   0   4       24.35       30.99      3.04 o 
   4   0   4      147.77      165.76      6.81 o 
   5   0   4        4.29        0.23      2.75 o 
   6   0   4       94.25       82.88      5.82 o 
   7   0   4      141.55      124.75     13.77 o 
   8   0   4      337.13      362.61     19.29 o 
   9   0   4        5.61        6.74      8.08 o 
 -12   1   4      153.47      133.82      8.54 o 
 -11   1   4       56.69       69.58      7.44 o 
 -10   1   4      111.68      119.03      7.36 o 
  -9   1   4      310.44      321.99     10.60 o 
  -8   1   4        3.08        1.18      2.27 o 
  -7   1   4      149.13      159.69      6.49 o 
  -6   1   4       45.05       55.22      3.82 o 
  -5   1   4       19.45       22.55      2.65 o 
  -4   1   4        1.54        0.88      1.48 o 
  -3   1   4      742.96      797.12     18.80 o 
  -2   1   4     2078.82     2200.60     35.46 o 
  -1   1   4       22.49       24.75      1.65 o 
   0   1   4     1196.69     1216.14     21.05 o 
   1   1   4      443.46      434.61      8.19 o 
   2   1   4     1034.96     1028.07     17.53 o 
   3   1   4      170.01      160.99      4.32 o 
   4   1   4      449.46      467.38     11.70 o 
   5   1   4      516.26      518.71     12.30 o 
   6   1   4       74.62       77.23      5.61 o 
   7   1   4      138.14      133.17     12.86 o 
   8   1   4      346.64      403.38     16.58 o 
   9   1   4       21.56       19.58      5.99 o 
 -12   2   4        0.00       -3.35      4.25 o 
 -11   2   4       12.17        2.09      4.14 o 
 -10   2   4      491.07      504.89     15.65 o 
  -9   2   4      426.76      452.69     13.39 o 
  -8   2   4      134.37      139.10      6.47 o 
  -7   2   4      623.01      630.69     15.94 o 
  -6   2   4     1765.26     1801.30     39.08 o 
  -5   2   4       38.43       44.36      3.72 o 
  -4   2   4      156.37      115.27      4.62 o 
  -3   2   4     1227.63     1228.35     26.35 o 
  -2   2   4     3530.37     3822.03     60.34 o 
  -1   2   4      219.92      231.35      4.86 o 
   0   2   4     1207.00     1234.39     20.43 o 
   1   2   4     1385.82     1446.03     23.84 o 
   2   2   4      386.31      382.93      7.60 o 
   3   2   4       34.32       29.14      2.15 o 
   4   2   4      576.73      549.94     13.28 o 
   5   2   4        9.14        4.07      2.93 o 
   6   2   4        4.95        0.32      2.88 o 
   7   2   4       26.56       26.15      4.04 o 
   8   2   4      431.06      419.78     16.78 o 
   9   2   4       39.48       44.60      6.79 o 
 -12   3   4      535.26      544.03     31.64 o 
 -11   3   4      207.93      214.30      9.21 o 
 -10   3   4      151.46      160.82      7.68 o 
  -9   3   4     1925.10     1873.28     41.51 o 
  -8   3   4      231.79      223.51      8.22 o 
  -7   3   4       36.78       38.97      2.95 o 
  -6   3   4      617.06      606.20     13.34 o 
  -5   3   4      775.41      772.03     15.54 o 
  -4   3   4      995.65      998.36     19.10 o 
  -3   3   4       65.18       77.77      3.39 o 
  -2   3   4        0.34        6.32      1.26 o 
  -1   3   4     1669.38     1681.24     27.41 o 
   0   3   4       66.26       60.66      2.23 o 
   1   3   4     1241.68     1237.85     20.76 o 
   2   3   4       32.14       24.05      3.05 o 
   3   3   4      144.81      149.10      5.15 o 
   4   3   4      198.53      184.12      8.92 o 
   5   3   4        0.34       -2.24      2.24 o 
   6   3   4       53.95       53.21      7.20 o 
   7   3   4       11.67        5.22      3.67 o 
   8   3   4      218.33      206.99     14.80 o 
   9   3   4       15.68       11.54      5.75 o 
 -12   4   4      115.26      132.63     17.93 o 
 -11   4   4       11.30        7.74      3.99 o 
 -10   4   4      217.93      229.52      9.47 o 
  -9   4   4       39.03       47.59      4.78 o 
  -8   4   4       23.11       30.56      3.84 o 
  -7   4   4       79.41       89.41      5.07 o 
  -6   4   4       17.89       17.52      2.38 o 
  -5   4   4      109.74      110.69      4.08 o 
  -4   4   4        0.22        3.14      1.40 o 
  -3   4   4       48.56       46.01      2.49 o 
  -2   4   4     2681.33     2862.84     46.16 o 
  -1   4   4     1380.09     1378.93     25.39 o 
   0   4   4       89.70      144.33      4.44 o 
   1   4   4      535.62      581.71     17.62 o 
   2   4   4      307.57      299.98      7.62 o 
   3   4   4      658.26      665.97     15.09 o 
   4   4   4        4.24        0.90      2.32 o 
   5   4   4       81.99       83.89      8.29 o 
   6   4   4      109.14      116.76      9.86 o 
   7   4   4      413.01      426.68     25.03 o 
   8   4   4       79.57       76.46      6.83 o 
   9   4   4        0.06        4.78      5.43 o 
 -12   5   4       63.58       65.54      7.33 o 
 -11   5   4       55.25       53.53      5.74 o 
 -10   5   4      135.49      137.87      7.37 o 
  -9   5   4      160.68      170.37      9.09 o 
  -8   5   4      816.08      805.27     20.11 o 
  -7   5   4      153.38      148.62      5.26 o 
  -6   5   4      495.65      470.26     15.44 o 
  -5   5   4      932.48      893.66     17.99 o 
  -4   5   4     1348.49     1331.88     24.77 o 
  -3   5   4       93.12      110.14      3.44 o 
  -2   5   4     1344.62     1316.11     22.04 o 
  -1   5   4      695.87      625.15     14.63 o 
   0   5   4     2177.50     2234.40     40.77 o 
   1   5   4        1.04       -1.38      1.69 o 
   2   5   4      138.79      137.36      6.00 o 
   3   5   4      620.69      601.21     13.25 o 
   4   5   4       91.59       91.52      7.34 o 
   5   5   4       30.92       35.19      4.05 o 
   6   5   4        0.51       -2.35      3.17 o 
   7   5   4       33.41       36.40      4.75 o 
   8   5   4       10.87        0.27      4.14 o 
   9   5   4        0.02       -4.43      4.59 o 
 -12   6   4       49.93       48.45      6.62 o 
 -11   6   4      383.84      405.88     25.89 o 
 -10   6   4      120.59      114.22      6.81 o 
  -9   6   4       84.24       91.80      6.03 o 
  -8   6   4       86.99       99.46      5.79 o 
  -7   6   4      138.34      135.20      5.23 o 
  -6   6   4       72.56       89.11      3.92 o 
  -5   6   4      975.98      960.64     17.10 o 
  -4   6   4       45.44       55.63      3.98 o 
  -3   6   4       14.50       18.80      1.81 o 
  -2   6   4      118.62       92.94      3.18 o 
  -1   6   4      191.08      164.67      5.21 o 
   0   6   4      998.70     1065.58     32.82 o 
   1   6   4       32.28       35.58      3.04 o 
   2   6   4      340.69      327.76     10.83 o 
   3   6   4      384.58      374.08      9.78 o 
   4   6   4       16.39       12.44      3.41 o 
   5   6   4       65.08       69.77      6.51 o 
   6   6   4      482.76      521.32     15.06 o 
   7   6   4        0.11        1.55      3.66 o 
   8   6   4       36.93       18.93      4.79 o 
 -12   7   4       29.93       29.89     18.75 o 
 -11   7   4       76.66       75.47      7.15 o 
 -10   7   4       25.45       23.10      4.85 o 
  -9   7   4       54.66       58.40      5.47 o 
  -8   7   4      481.98      512.59     19.01 o 
  -7   7   4        2.21        0.04      2.36 o 
  -6   7   4      504.53      487.24     12.28 o 
  -5   7   4     1781.98     1809.91     32.26 o 
  -4   7   4      305.23      316.78      7.77 o 
  -3   7   4       28.11       21.49      2.60 o 
  -2   7   4      159.40      194.42      5.96 o 
  -1   7   4      485.34      505.68     12.70 o 
   0   7   4       37.80       49.34      5.83 o 
   1   7   4        0.87       -2.16      2.33 o 
   2   7   4       37.80       41.20      3.50 o 
   3   7   4       46.92       46.96      4.03 o 
   4   7   4       36.54       32.28      3.76 o 
   5   7   4      300.02      288.59      8.90 o 
   6   7   4       26.34       22.52      4.45 o 
   7   7   4        6.88        3.47      4.39 o 
   8   7   4       40.95       34.65      5.42 o 
 -11   8   4        4.15        1.79      4.32 o 
 -10   8   4       47.35       51.31     10.02 o 
  -9   8   4        8.03        3.50      3.70 o 
  -8   8   4       40.57       45.39      4.20 o 
  -7   8   4      671.39      637.70     15.38 o 
  -6   8   4       31.47       38.55      3.98 o 
  -5   8   4      917.12      917.59     20.28 o 
  -4   8   4       38.66       37.86      3.25 o 
  -3   8   4      762.63      766.29     15.21 o 
  -2   8   4      496.05      483.20     10.44 o 
  -1   8   4        4.68        2.85      2.64 o 
   0   8   4       36.09       39.77      3.94 o 
   1   8   4      217.02      204.58      7.57 o 
   2   8   4      151.81      151.43      7.29 o 
   3   8   4      410.91      423.65     10.96 o 
   4   8   4       32.52       35.80      4.11 o 
   5   8   4       50.49       48.96      6.54 o 
   6   8   4       37.42       38.96      4.98 o 
   7   8   4       32.05       22.20      4.87 o 
   8   8   4        9.31        4.14      4.59 o 
 -11   9   4       22.76       26.24      7.98 o 
 -10   9   4       12.55       13.82      4.48 o 
  -9   9   4       35.08       36.87      5.22 o 
  -8   9   4      148.40      140.56      6.36 o 
  -7   9   4      102.54       97.83      5.50 o 
  -6   9   4       41.89       42.16      4.64 o 
  -5   9   4      924.85      926.54     20.53 o 
  -4   9   4     1266.04     1253.00     23.53 o 
  -3   9   4      169.43      172.29      5.67 o 
  -2   9   4      122.82      118.77      4.54 o 
  -1   9   4      592.59      618.44     19.96 o 
   0   9   4      380.62      389.84     11.34 o 
   1   9   4      184.90      203.51      7.89 o 
   2   9   4        7.07        4.45      3.40 o 
   3   9   4     1577.44     1621.95     40.14 o 
   4   9   4       54.88       43.75      5.88 o 
   5   9   4       42.85       36.07      4.88 o 
   6   9   4      110.53      124.06     14.80 o 
   7   9   4        0.65       -4.45      4.45 o 
 -10  10   4       60.38       61.98      6.51 o 
  -9  10   4        6.93        7.54      4.07 o 
  -8  10   4       26.08       22.83      3.90 o 
  -7  10   4       39.64       49.32      5.16 o 
  -6  10   4      249.75      246.65      8.33 o 
  -5  10   4       26.71       27.39      4.23 o 
  -4  10   4      547.25      556.12     12.32 o 
  -3  10   4       15.35       14.44      3.55 o 
  -2  10   4       26.49       28.21      3.86 o 
  -1  10   4      167.04      158.98      6.99 o 
   0  10   4        8.97        3.23      3.28 o 
   1  10   4       49.42       55.38     11.08 o 
   2  10   4      150.38      166.36      7.80 o 
   3  10   4     1103.19     1085.11     25.62 o 
   4  10   4       11.38        9.14      4.41 o 
   5  10   4       11.02        5.18      5.12 o 
   6  10   4       81.08       93.95      9.99 o 
   7  10   4      132.51      144.73     10.91 o 
 -10  11   4       50.37       45.26      8.33 o 
  -9  11   4      194.77      203.13      9.83 o 
  -8  11   4      260.52      259.69     14.40 o 
  -7  11   4        5.02        2.40      3.98 o 
  -6  11   4       10.40        8.84      3.15 o 
  -5  11   4      214.81      207.11      6.95 o 
  -4  11   4       62.56       72.93      4.35 o 
  -3  11   4      145.32      145.06      6.94 o 
  -2  11   4       16.47       12.18      4.11 o 
  -1  11   4      159.74      179.25      7.80 o 
   0  11   4      134.62      145.40      7.21 o 
   1  11   4      239.13      241.84      9.28 o 
   2  11   4        0.13       -3.36      3.56 o 
   3  11   4      126.56      125.30     10.29 o 
   4  11   4       96.38       93.29      7.18 o 
   5  11   4       11.69        1.22      5.05 o 
   6  11   4       63.05       48.41      6.81 o 
   7  11   4       76.40       47.37     11.06 o 
  -9  12   4      161.58      149.62      8.74 o 
  -8  12   4        0.03       -4.37      4.37 o 
  -7  12   4       17.35       10.91      3.83 o 
  -6  12   4       14.44       12.56      3.45 o 
  -5  12   4        2.10        1.91      4.15 o 
  -4  12   4      205.47      184.36      8.01 o 
  -3  12   4        1.46       -1.86      3.50 o 
  -2  12   4        0.01       -3.13      3.25 o 
  -1  12   4      178.15      170.29      7.90 o 
   0  12   4       18.71       15.34      4.16 o 
   1  12   4       65.62       58.35      5.58 o 
   2  12   4        1.34        2.34      4.19 o 
   3  12   4       17.06        6.27      6.26 o 
   4  12   4        3.99       -1.40      4.60 o 
   5  12   4        6.90       -4.13      5.23 o 
   6  12   4       25.87       29.58      6.71 o 
  -9  13   4       26.03        7.59      7.09 o 
  -8  13   4       45.65       51.76      8.26 o 
  -7  13   4       73.96       70.03      5.77 o 
  -6  13   4       19.76       11.66      3.90 o 
  -5  13   4        0.73       -4.17      4.17 o 
  -4  13   4        1.32       -4.51      4.51 o 
  -3  13   4       95.31       98.64      9.08 o 
  -2  13   4        0.06        1.52      3.67 o 
  -1  13   4       15.70       10.50      4.72 o 
   0  13   4       72.83       73.78      6.42 o 
   1  13   4        9.53        2.99      4.26 o 
   2  13   4      119.91      128.26      8.14 o 
   3  13   4       24.47       20.27      5.46 o 
   4  13   4       62.68       72.40      7.28 o 
   5  13   4      101.91      103.29      9.24 o 
  -8  14   4       41.94       21.70      6.11 o 
  -7  14   4      699.04      756.33     19.15 o 
  -6  14   4      268.28      239.87     11.62 o 
  -5  14   4       13.94        6.41      5.90 o 
  -4  14   4      515.77      544.59     15.78 o 
  -3  14   4      526.23      512.07     16.11 o 
  -2  14   4      101.87      107.46     12.58 o 
  -1  14   4        3.63        5.91      6.01 o 
   0  14   4      132.44      128.36      9.06 o 
   1  14   4      359.90      410.68     15.07 o 
   2  14   4       59.08       58.30      8.22 o 
   3  14   4       26.31       22.01      8.35 o 
   4  14   4       31.04       33.80      7.04 o 
  -7  15   4       21.13       -0.59     10.55 o 
  -6  15   4       94.36       97.62      9.57 o 
  -5  15   4       11.91        1.20      9.96 o 
  -4  15   4       60.53       46.52      6.80 o 
  -3  15   4       48.26       47.17      6.64 o 
  -2  15   4      279.83      281.25     12.06 o 
  -1  15   4       25.46       25.02      6.14 o 
   0  15   4       51.84       44.47      6.79 o 
   1  15   4      182.78      192.03     10.91 o 
   2  15   4       89.45       92.05      8.83 o 
   3  15   4       56.32       63.52      8.65 o 
  -5  16   4      136.77      135.79     12.63 o 
  -4  16   4        3.97       -1.77      5.67 o 
  -3  16   4      301.30      314.33     13.20 o 
  -2  16   4       75.84       72.97      7.75 o 
  -1  16   4       51.59       51.09      7.36 o 
   0  16   4      408.10      450.80     18.20 o 
   1  16   4        7.06        0.64      5.99 o 
   2  16   4       37.31       34.44      8.81 o 
  -3  17   4        3.29        8.82      6.27 o 
  -2  17   4      187.07      185.13     13.83 o 
  -1  17   4       97.02      101.69     10.16 o 
   0  17   4       13.32       12.66      6.97 o 
 -12   1   5       24.32       21.91      5.26 o 
 -11   1   5       45.86       49.45      5.48 o 
 -10   1   5       68.78       85.96      7.81 o 
  -9   1   5      222.25      223.04      8.59 o 
  -8   1   5        1.42       -1.82      2.27 o 
  -7   1   5      240.83      246.14      8.37 o 
  -6   1   5        0.59        0.92      1.89 o 
  -5   1   5      425.62      436.69     11.76 o 
  -4   1   5       95.01      117.18      4.86 o 
  -3   1   5      141.83      165.05      6.49 o 
  -2   1   5     1852.10     1989.32     32.44 o 
  -1   1   5      149.04      142.57      3.91 o 
   0   1   5       45.18       49.97      2.49 o 
   1   1   5        1.50       -1.28      1.28 o 
   2   1   5      103.93       95.80      3.40 o 
   3   1   5       11.45        7.15      2.10 o 
   4   1   5      384.29      384.83     11.79 o 
   5   1   5        8.52        4.59      2.88 o 
   6   1   5        0.12       -4.07      4.07 o 
   7   1   5        0.09       -3.11      4.94 o 
   8   1   5        8.19       10.31      6.87 o 
 -12   2   5      120.41      125.42      8.39 o 
 -11   2   5       79.64       95.00     11.67 o 
 -10   2   5      681.07      656.35     18.08 o 
  -9   2   5       64.46       64.20      5.38 o 
  -8   2   5      717.98      726.72     18.55 o 
  -7   2   5     2728.52     2714.84     57.42 o 
  -6   2   5        8.16        7.62      2.55 o 
  -5   2   5      401.35      412.82     11.22 o 
  -4   2   5      306.28      271.85      8.14 o 
  -3   2   5      656.47      678.69     19.19 o 
  -2   2   5        8.40        8.05      1.35 o 
  -1   2   5       72.76       86.12      6.20 o 
   0   2   5       29.49       49.48      6.42 o 
   1   2   5      269.91      301.96      6.54 o 
   2   2   5      185.64      177.33      4.84 o 
   3   2   5       55.50       57.86      4.48 o 
   4   2   5       88.01       87.55      6.92 o 
   5   2   5      141.69      143.70     11.03 o 
   6   2   5        4.16        3.90      3.38 o 
   7   2   5       87.06      103.73     19.29 o 
   8   2   5        3.59        8.25      7.36 o 
 -12   3   5       16.26       10.47      5.16 o 
 -11   3   5       48.45       53.26      5.66 o 
 -10   3   5      299.27      278.79     10.35 o 
  -9   3   5        0.22       -0.84      2.79 o 
  -8   3   5     1491.12     1475.41     33.60 o 
  -7   3   5      129.19      143.00      6.28 o 
  -6   3   5      576.14      572.25     18.78 o 
  -5   3   5      971.58      926.47     21.36 o 
  -4   3   5     1888.50     1888.19     40.46 o 
  -3   3   5      114.77      118.92      3.62 o 
  -2   3   5      490.00      479.47     11.75 o 
  -1   3   5     1086.49     1088.93     18.48 o 
   0   3   5     3111.27     3140.14     50.45 o 
   1   3   5       39.17       39.38      3.77 o 
   2   3   5     1120.59     1132.90     22.05 o 
   3   3   5      892.99      928.05     19.15 o 
   4   3   5       40.24       34.43      4.97 o 
   5   3   5        0.17       -0.18      2.96 o 
   6   3   5      197.01      193.74     13.46 o 
   7   3   5       44.84       49.24     13.70 o 
   8   3   5       46.43       37.38      9.22 o 
 -12   4   5      123.20      135.76     15.40 o 
 -11   4   5       34.92       37.82      5.45 o 
 -10   4   5      130.71      124.39      7.22 o 
  -9   4   5      837.30      847.46     21.49 o 
  -8   4   5      205.50      195.97      7.84 o 
  -7   4   5      122.16      118.57      5.93 o 
  -6   4   5       33.76       39.83      4.48 o 
  -5   4   5       52.22       54.42      3.17 o 
  -4   4   5        0.03       -0.77      1.65 o 
  -3   4   5       10.80       12.88      1.61 o 
  -2   4   5      104.61       99.00      3.26 o 
  -1   4   5       61.71       75.85      6.77 o 
   0   4   5      305.41      299.12      7.46 o 
   1   4   5      158.04      183.04      6.90 o 
   2   4   5      259.00      256.87     11.47 o 
   3   4   5      104.97      110.05      5.00 o 
   4   4   5       16.74       13.74      3.05 o 
   5   4   5       63.39       51.88      5.08 o 
   6   4   5       35.56       37.51      6.33 o 
   7   4   5       22.81       14.94      4.46 o 
   8   4   5        1.39        0.11      5.44 o 
 -12   5   5        2.33       -0.30      6.14 o 
 -11   5   5       55.55       49.28      5.73 o 
 -10   5   5      143.00      139.14      7.45 o 
  -9   5   5      353.04      374.97     12.02 o 
  -8   5   5       87.33       90.31      5.75 o 
  -7   5   5     1094.56     1074.52     25.08 o 
  -6   5   5       41.79       49.32      3.38 o 
  -5   5   5       40.86       47.01      3.16 o 
  -4   5   5      521.25      526.43     11.58 o 
  -3   5   5       75.70       87.51      5.05 o 
  -2   5   5       12.11       17.97      2.21 o 
  -1   5   5      493.95      497.94     10.52 o 
   0   5   5       59.68       77.30      6.56 o 
   1   5   5       60.29       75.23      5.84 o 
   2   5   5      100.16       98.46      5.39 o 
   3   5   5       11.62       12.56      2.90 o 
   4   5   5        0.00       -2.55      2.55 o 
   5   5   5        0.84       -3.08      3.08 o 
   6   5   5       34.24       37.05      4.94 o 
   7   5   5       11.24        6.87      4.37 o 
   8   5   5       43.00       31.51      6.81 o 
 -12   6   5        2.27       -4.45      4.45 o 
 -11   6   5       54.97       53.43      6.20 o 
 -10   6   5       24.60       29.38      4.87 o 
  -9   6   5        1.00       -2.91      2.91 o 
  -8   6   5       80.77       80.85      6.08 o 
  -7   6   5      498.22      483.95     13.41 o 
  -6   6   5      456.30      447.45     10.57 o 
  -5   6   5       89.02       98.91      4.37 o 
  -4   6   5      710.83      685.94     12.84 o 
  -3   6   5      374.61      382.19      7.99 o 
  -2   6   5      593.50      602.79     11.40 o 
  -1   6   5       30.98       31.58      2.94 o 
   0   6   5      673.57      614.74     14.44 o 
   1   6   5      559.14      551.93     19.00 o 
   2   6   5      439.97      433.25     11.46 o 
   3   6   5       14.20       10.41      3.09 o 
   4   6   5      205.69      214.25     10.47 o 
   5   6   5       98.31      110.95     10.10 o 
   6   6   5        3.55        0.78      3.84 o 
   7   6   5       17.80       11.81      4.58 o 
   8   6   5       26.51        5.86     24.03 o 
 -11   7   5       14.07       16.39      5.10 o 
 -10   7   5      695.88      755.87     41.47 o 
  -9   7   5      223.46      227.80      9.63 o 
  -8   7   5       20.48       21.36      6.14 o 
  -7   7   5      133.60      150.76      7.46 o 
  -6   7   5      235.50      232.57      7.56 o 
  -5   7   5      555.16      517.49     14.90 o 
  -4   7   5      564.22      614.97     12.73 o 
  -3   7   5      330.50      359.12      8.60 o 
  -2   7   5       15.32       14.57      2.98 o 
  -1   7   5        4.51        0.45      2.59 o 
   0   7   5       69.34       65.28      5.06 o 
   1   7   5       14.85        9.70      2.85 o 
   2   7   5       94.51      101.51      8.63 o 
   3   7   5        1.42       -2.66      2.66 o 
   4   7   5      210.77      214.03     10.09 o 
   5   7   5        6.17        9.34      3.90 o 
   6   7   5       37.68       27.30      5.59 o 
   7   7   5       28.74       24.75      7.10 o 
 -11   8   5       28.69       23.67      5.63 o 
 -10   8   5      241.99      244.93     10.60 o 
  -9   8   5       34.01       32.77      5.38 o 
  -8   8   5        0.71       -2.89      2.89 o 
  -7   8   5      162.51      163.27      7.69 o 
  -6   8   5     1319.78     1309.47     36.54 o 
  -5   8   5      269.23      241.34      9.12 o 
  -4   8   5        8.90        2.23      2.45 o 
  -3   8   5     4361.91     4355.81     74.15 o 
  -2   8   5     1651.15     1634.73     36.63 o 
  -1   8   5       22.81       22.37      3.64 o 
   0   8   5      652.62      687.62     17.51 o 
   1   8   5     1482.42     1490.11     45.53 o 
   2   8   5      280.78      278.78     10.75 o 
   3   8   5        0.00       -0.19      3.21 o 
   4   8   5      124.78      137.19      8.88 o 
   5   8   5      908.39      937.86     31.08 o 
   6   8   5        7.16        8.23      4.66 o 
   7   8   5       46.95       33.99      8.12 o 
 -11   9   5      135.10      162.72      9.33 o 
 -10   9   5       86.44      102.27      7.63 o 
  -9   9   5       65.12       69.84      8.40 o 
  -8   9   5      100.72       91.71      8.91 o 
  -7   9   5      124.66      130.67      7.04 o 
  -6   9   5      515.18      510.07     16.33 o 
  -5   9   5      575.32      519.54     13.28 o 
  -4   9   5       31.54       31.52      3.29 o 
  -3   9   5      776.35      766.98     18.37 o 
  -2   9   5      114.20      125.76      6.77 o 
  -1   9   5      696.85      691.14     17.40 o 
   0   9   5      250.00      240.43     10.53 o 
   1   9   5       34.28       27.62      4.28 o 
   2   9   5      155.16      152.76      7.63 o 
   3   9   5      267.22      294.89     14.39 o 
   4   9   5        2.36       -3.83      3.83 o 
   5   9   5      736.55      775.51     27.29 o 
   6   9   5        6.08        1.74      4.56 o 
   7   9   5       21.06        8.20     22.27 o 
 -10  10   5       25.76       15.01      5.58 o 
  -9  10   5      222.82      232.05     11.75 o 
  -8  10   5       89.82       99.58     12.17 o 
  -7  10   5      216.09      200.00      7.54 o 
  -6  10   5      164.81      169.66      7.70 o 
  -5  10   5      105.01      128.86      8.21 o 
  -4  10   5        2.04       -3.49      3.49 o 
  -3  10   5       17.11        9.25      3.72 o 
  -2  10   5        1.87        3.34      3.37 o 
  -1  10   5      377.52      358.66     11.33 o 
   0  10   5       17.02       12.01      3.85 o 
   1  10   5       60.18       53.48      5.33 o 
   2  10   5        5.54        2.55      4.00 o 
   3  10   5      267.80      271.62     11.33 o 
   4  10   5        8.79       10.16      7.37 o 
   5  10   5      146.02      155.37      9.83 o 
   6  10   5        4.12       -5.47      5.47 o 
 -10  11   5       27.80       18.32      5.29 o 
  -9  11   5       23.04       22.23      5.06 o 
  -8  11   5      426.74      434.81     30.12 o 
  -7  11   5       25.93       18.42      3.76 o 
  -6  11   5        0.45        0.61      2.92 o 
  -5  11   5      568.96      571.94     19.88 o 
  -4  11   5      385.10      397.34     12.09 o 
  -3  11   5       69.83       76.51      6.85 o 
  -2  11   5     1180.21     1225.06     33.58 o 
  -1  11   5      105.23      113.22      7.56 o 
   0  11   5      117.48      120.08      9.22 o 
   1  11   5       25.86       19.61      4.57 o 
   2  11   5      137.82      138.27      8.04 o 
   3  11   5        0.52        1.87      4.45 o 
   4  11   5       58.56       44.62      7.87 o 
   5  11   5        8.79        0.51      5.11 o 
   6  11   5       22.20       27.54     11.13 o 
  -9  12   5       62.70       68.96     12.39 o 
  -8  12   5      284.15      293.32     15.68 o 
  -7  12   5      183.93      155.79      7.30 o 
  -6  12   5        5.65        2.58      4.05 o 
  -5  12   5       98.39      107.78     12.31 o 
  -4  12   5       79.25       87.18      7.65 o 
  -3  12   5       22.87       18.17      4.46 o 
  -2  12   5       65.79       68.76      6.06 o 
  -1  12   5       49.84       51.70      6.63 o 
   0  12   5        7.35        0.43      3.85 o 
   1  12   5        8.58        2.96      4.31 o 
   2  12   5       14.70        7.74      4.74 o 
   3  12   5        6.12        3.60      4.85 o 
   4  12   5       44.55       23.56      5.96 o 
   5  12   5       11.69       -2.69      5.67 o 
  -8  13   5       57.23       44.13      8.05 o 
  -7  13   5      332.31      311.12     13.52 o 
  -6  13   5       55.68       58.07      7.00 o 
  -5  13   5      385.26      410.90     20.98 o 
  -4  13   5      443.76      428.05     15.90 o 
  -3  13   5        4.09        7.16      4.50 o 
  -2  13   5      227.74      257.86     13.45 o 
  -1  13   5      470.85      500.37     19.57 o 
   0  13   5      270.96      304.12     16.33 o 
   1  13   5        0.16       -4.44      4.44 o 
   2  13   5      163.06      156.18      9.07 o 
   3  13   5      227.92      239.38     15.90 o 
   4  13   5       54.64       43.84      7.17 o 
  -7  14   5        0.84       -0.72      5.58 o 
  -6  14   5        0.70       -6.40      7.46 o 
  -5  14   5      169.67      167.91     10.98 o 
  -4  14   5       56.40       60.80      7.66 o 
  -3  14   5       11.27       10.74      5.21 o 
  -2  14   5        1.07       -4.46      4.46 o 
  -1  14   5       13.90       19.11      5.47 o 
   0  14   5      190.42      201.86      9.75 o 
   1  14   5       17.60       14.29      5.62 o 
   2  14   5       11.18        5.66      5.61 o 
   3  14   5      108.55      108.53     13.65 o 
  -6  15   5        3.33       -4.95      4.95 o 
  -5  15   5      140.06      161.42     11.39 o 
  -4  15   5       16.40       11.05      6.29 o 
  -3  15   5      231.93      233.16     14.65 o 
  -2  15   5       75.19       76.30      7.95 o 
  -1  15   5        3.32       -0.97      7.13 o 
   0  15   5       26.45       20.83      6.62 o 
   1  15   5       24.82       27.97      7.09 o 
   2  15   5       60.72       53.39      7.95 o 
  -4  16   5        4.32       -3.78      7.62 o 
  -3  16   5      155.55      164.32     13.18 o 
  -2  16   5       61.00       65.16      8.16 o 
  -1  16   5        9.05        7.66      6.62 o 
   0  16   5       33.06       29.22      7.34 o 
 -12   0   6        0.32       -5.29      5.29 o 
 -11   0   6      126.47      115.78     10.63 o 
 -10   0   6      185.20      186.16     14.65 o 
  -9   0   6      250.13      219.53     12.33 o 
  -8   0   6      232.31      232.29     12.33 o 
  -7   0   6       50.15       52.03      6.17 o 
  -6   0   6      132.47      129.41      8.34 o 
  -5   0   6      481.51      464.53     17.78 o 
  -4   0   6      142.76      147.31      8.34 o 
  -3   0   6      739.93      760.37     19.19 o 
  -2   0   6      186.89      183.00      8.14 o 
  -1   0   6      110.05      111.22      5.37 o 
   0   0   6     1095.62     1125.05     27.54 o 
   1   0   6      822.13      843.78     31.05 o 
   2   0   6      337.78      364.83     14.16 o 
   3   0   6        3.35       -3.19      4.60 o 
   4   0   6      352.19      379.76     21.10 o 
   5   0   6       38.26       41.48     10.26 o 
   6   0   6      368.82      458.29     25.20 o 
   7   0   6       53.28       48.93      9.82 o 
 -12   1   6       10.20        6.60      4.48 o 
 -11   1   6      140.96      148.32      7.96 o 
 -10   1   6      410.25      412.17     25.12 o 
  -9   1   6      535.38      553.16     15.63 o 
  -8   1   6      100.19      101.74      6.01 o 
  -7   1   6      634.66      606.36     24.73 o 
  -6   1   6     1767.16     1764.27     38.61 o 
  -5   1   6     1638.57     1632.74     36.04 o 
  -4   1   6      368.54      335.69     13.33 o 
  -3   1   6     1157.60     1143.59     19.39 o 
  -2   1   6      644.29      645.25     12.41 o 
  -1   1   6       46.01       51.05      3.22 o 
   0   1   6      455.39      490.95     14.33 o 
   1   1   6       49.00       53.09      4.19 o 
   2   1   6        7.32        6.32      3.91 o 
   3   1   6        0.48       -2.40      2.40 o 
   4   1   6       10.19       15.25      4.27 o 
   5   1   6       12.02        1.93      4.52 o 
   6   1   6       19.42       19.15      5.59 o 
   7   1   6        6.59        2.06      5.43 o 
 -12   2   6        2.57       -2.26      3.97 o 
 -11   2   6       61.71       68.13      8.54 o 
 -10   2   6        3.69        0.18      3.32 o 
  -9   2   6       72.08       85.51      5.98 o 
  -8   2   6        7.23       10.33      3.38 o 
  -7   2   6      390.13      369.57     11.76 o 
  -6   2   6     1360.61     1316.14     30.04 o 
  -5   2   6     1018.73     1031.23     23.90 o 
  -4   2   6       60.86       65.29      4.99 o 
  -3   2   6      114.05      103.58      5.50 o 
  -2   2   6     1861.69     1907.07     31.45 o 
  -1   2   6      103.12      100.85      3.54 o 
   0   2   6       63.13       67.23      3.26 o 
   1   2   6      561.04      564.93     12.53 o 
   2   2   6      551.44      546.65     12.24 o 
   3   2   6       42.02       39.24      6.01 o 
   4   2   6      246.15      242.46     14.17 o 
   5   2   6      215.59      217.06     27.16 o 
   6   2   6        1.38       -1.23      4.66 o 
   7   2   6        3.74       -5.19      5.19 o 
 -12   3   6       36.94       37.22      5.70 o 
 -11   3   6        7.55        4.25      5.33 o 
 -10   3   6       64.19       73.32      5.91 o 
  -9   3   6        4.27        9.62      3.30 o 
  -8   3   6      435.32      362.04     11.43 o 
  -7   3   6      627.58      641.47     16.77 o 
  -6   3   6      469.23      466.94     13.08 o 
  -5   3   6      778.78      752.21     18.41 o 
  -4   3   6      399.46      391.87     10.87 o 
  -3   3   6        2.71        2.30      1.67 o 
  -2   3   6        0.58       -1.42      1.42 o 
  -1   3   6      444.46      441.83      8.82 o 
   0   3   6       96.02      108.56      4.45 o 
   1   3   6       59.42       59.88      3.72 o 
   2   3   6        3.51       -1.42      2.40 o 
   3   3   6      404.78      436.24     11.17 o 
   4   3   6        0.38       -1.76      2.93 o 
   5   3   6       24.84       22.66      4.34 o 
   6   3   6       13.24       10.46      5.45 o 
   7   3   6        3.38       -2.24      5.40 o 
 -12   4   6      151.53      164.07      9.61 o 
 -11   4   6      258.94      239.95     10.01 o 
 -10   4   6        0.28       -3.01      3.01 o 
  -9   4   6       81.40       99.70      6.32 o 
  -8   4   6     1858.29     1695.39     37.95 o 
  -7   4   6       90.84      101.41      5.73 o 
  -6   4   6      678.53      706.54     17.86 o 
  -5   4   6     1841.35     1760.77     38.21 o 
  -4   4   6      629.13      598.20     17.90 o 
  -3   4   6      169.98      150.94      4.43 o 
  -2   4   6       61.97       67.93      4.62 o 
  -1   4   6      181.12      177.12      8.13 o 
   0   4   6      279.16      280.68      9.78 o 
   1   4   6        0.09       -2.15      2.15 o 
   2   4   6      244.23      231.04     10.78 o 
   3   4   6        4.01        6.97      2.95 o 
   4   4   6      272.04      271.19     15.10 o 
   5   4   6       33.52       32.44      5.16 o 
   6   4   6        3.52        2.41      5.16 o 
   7   4   6        5.64        5.97      5.82 o 
 -12   5   6        5.56        2.10      4.50 o 
 -11   5   6      123.02      120.14      8.30 o 
 -10   5   6        8.03        5.84      4.55 o 
  -9   5   6      111.32      116.51      7.30 o 
  -8   5   6      101.47       88.81      5.95 o 
  -7   5   6      167.76      158.53      6.93 o 
  -6   5   6      204.07      173.26      7.72 o 
  -5   5   6      212.05      213.68      7.61 o 
  -4   5   6      150.87      149.39      8.61 o 
  -3   5   6       25.95       22.42      3.10 o 
  -2   5   6      221.83      208.95      6.38 o 
  -1   5   6      756.27      794.72     16.25 o 
   0   5   6      149.43      144.27      5.28 o 
   1   5   6       43.10       45.63      3.69 o 
   2   5   6      757.12      748.30     17.63 o 
   3   5   6      210.59      215.85     11.11 o 
   4   5   6      180.96      200.31     13.70 o 
   5   5   6        0.00       -3.67      4.21 o 
   6   5   6       91.10      104.76      7.52 o 
   7   5   6       67.56       71.92     12.10 o 
 -12   6   6      207.23      190.47     29.30 o 
 -11   6   6       96.81       91.74     10.43 o 
 -10   6   6       13.24        5.65      4.18 o 
  -9   6   6       16.98       13.97      5.64 o 
  -8   6   6      629.11      629.97     20.87 o 
  -7   6   6      490.54      481.95     15.08 o 
  -6   6   6        5.86        9.13      2.89 o 
  -5   6   6       14.07       21.85      3.72 o 
  -4   6   6      698.96      717.81     16.62 o 
  -3   6   6      287.19      274.48      7.58 o 
  -2   6   6        2.45       -0.86      2.39 o 
  -1   6   6       58.68       54.07      6.68 o 
   0   6   6       14.59       10.25      2.67 o 
   1   6   6       65.93       64.67      4.35 o 
   2   6   6       28.20       24.48      3.77 o 
   3   6   6       11.37        8.69      3.48 o 
   4   6   6       32.47       16.28      6.14 o 
   5   6   6        0.47       -2.13      3.80 o 
   6   6   6       44.37       34.59      8.38 o 
 -11   7   6        9.25        9.61      4.71 o 
 -10   7   6        7.09        9.26      4.30 o 
  -9   7   6       11.11       11.90      3.93 o 
  -8   7   6       53.79       51.34      5.39 o 
  -7   7   6        4.77        0.06      2.75 o 
  -6   7   6       43.55       43.30      4.60 o 
  -5   7   6       10.34       10.03      3.38 o 
  -4   7   6       29.57       26.23      3.42 o 
  -3   7   6      351.67      302.47      9.27 o 
  -2   7   6       37.38       31.57      3.95 o 
  -1   7   6      516.38      519.58     14.97 o 
   0   7   6      186.20      174.26      7.89 o 
   1   7   6        2.11        1.63      2.94 o 
   2   7   6        9.89        6.19      3.34 o 
   3   7   6       76.35       70.10      5.45 o 
   4   7   6       18.72       13.78      4.65 o 
   5   7   6        0.01       -3.81      3.81 o 
   6   7   6        0.20        1.69      4.66 o 
 -11   8   6        4.16        7.45      4.67 o 
 -10   8   6      194.05      219.38     10.28 o 
  -9   8   6        0.04        4.42      3.70 o 
  -8   8   6       80.05       76.35      7.36 o 
  -7   8   6        0.99       -1.92      2.73 o 
  -6   8   6       14.32        7.22      3.22 o 
  -5   8   6        4.82        7.68      2.97 o 
  -4   8   6       24.23       15.97      4.99 o 
  -3   8   6      761.95      705.45     29.52 o 
  -2   8   6      219.18      213.75     12.35 o 
  -1   8   6      471.44      478.41     13.34 o 
   0   8   6       17.02       14.46      4.82 o 
   1   8   6      137.95      131.48      8.52 o 
   2   8   6      149.18      150.06      7.09 o 
   3   8   6       24.31       19.78      4.65 o 
   4   8   6       16.06       10.71      4.40 o 
   5   8   6       93.75       96.23     11.67 o 
   6   8   6        7.45        6.01      5.00 o 
 -10   9   6      122.78      126.58     10.08 o 
  -9   9   6      112.51      127.88      9.09 o 
  -8   9   6        0.48       -3.26      3.26 o 
  -7   9   6       74.57       83.90      6.30 o 
  -6   9   6      207.31      211.86     13.33 o 
  -5   9   6        3.32        0.94      4.53 o 
  -4   9   6      181.89      177.60      9.55 o 
  -3   9   6       54.37       90.10     10.28 o 
  -2   9   6        1.02       -3.00      3.00 o 
  -1   9   6     1212.40     1262.73     28.38 o 
   0   9   6       86.30      103.14      6.60 o 
   1   9   6      126.72      122.08     14.63 o 
   2   9   6      159.99      182.75      9.67 o 
   3   9   6      138.22      146.84      9.14 o 
   4   9   6       25.26       17.60      5.33 o 
   5   9   6       57.23       45.12      6.12 o 
 -10  10   6       75.20      105.02     15.17 o 
  -9  10   6      230.84      243.92     10.78 o 
  -8  10   6      277.62      293.60     15.88 o 
  -7  10   6       94.36      104.14     11.70 o 
  -6  10   6       18.57       16.02      5.58 o 
  -5  10   6      255.36      228.51     19.60 o 
  -4  10   6      479.72      489.76     26.84 o 
  -3  10   6       12.00       15.30      5.32 o 
  -2  10   6      168.83      157.27      7.57 o 
  -1  10   6      346.07      367.05     17.63 o 
   0  10   6      688.16      734.79     37.39 o 
   1  10   6       26.08       21.89      5.14 o 
   2  10   6        5.34        0.17      4.57 o 
   3  10   6       37.18       32.13      6.02 o 
   4  10   6        0.98       -7.49      7.49 o 
   5  10   6       29.96        5.94      6.35 o 
  -9  11   6       61.05       66.22      6.56 o 
  -8  11   6        6.24       -3.59      3.59 o 
  -7  11   6        9.46       12.23      5.58 o 
  -6  11   6       17.10       20.43      6.11 o 
  -5  11   6      581.89      517.60     17.57 o 
  -4  11   6       13.10        5.28      4.98 o 
  -3  11   6       21.92       17.44      5.63 o 
  -2  11   6       69.21       69.79      6.01 o 
  -1  11   6       72.95       81.95      7.78 o 
   0  11   6        9.15       -2.23      4.29 o 
   1  11   6      239.90      241.74     10.22 o 
   2  11   6        7.83       -0.70      5.75 o 
   3  11   6       75.90       75.55      7.43 o 
   4  11   6        9.19        4.21      5.76 o 
  -9  12   6        0.46       -1.31      5.22 o 
  -8  12   6        0.14       -4.77      4.77 o 
  -7  12   6       23.72       19.69      6.70 o 
  -6  12   6       61.80       38.68     15.24 o 
  -5  12   6       52.76       33.36      6.62 o 
  -4  12   6       92.17      100.11      8.60 o 
  -3  12   6       27.51       34.30      8.50 o 
  -2  12   6        8.13        2.17      4.28 o 
  -1  12   6       77.54       79.38      6.93 o 
   0  12   6       54.34       46.26      6.15 o 
   1  12   6       21.44        6.67      5.90 o 
   2  12   6        9.31       -4.71      5.41 o 
   3  12   6        2.20        1.46      6.60 o 
   4  12   6        0.78       -3.02      6.00 o 
  -8  13   6       98.76      106.70     11.53 o 
  -7  13   6      107.42      128.67     12.24 o 
  -6  13   6      233.04      206.88     24.61 o 
  -5  13   6        2.89       -1.25      5.97 o 
  -4  13   6       20.48       17.34      6.33 o 
  -3  13   6      124.58      135.75     10.28 o 
  -2  13   6      105.42      108.09      7.74 o 
  -1  13   6        8.21        5.44      5.84 o 
   0  13   6      199.41      220.98     12.86 o 
   1  13   6        1.51       -4.41      4.91 o 
   2  13   6       35.53       39.88      6.80 o 
   3  13   6       11.80       16.85      6.37 o 
  -7  14   6       66.68       92.01     11.00 o 
  -6  14   6       24.43       22.27     14.65 o 
  -5  14   6       49.66       42.92      9.09 o 
  -4  14   6       26.25       26.49      7.13 o 
  -3  14   6      343.83      353.67     15.40 o 
  -2  14   6      182.01      184.71     11.70 o 
  -1  14   6       37.17       44.64      8.21 o 
   0  14   6      181.25      200.92     15.56 o 
   1  14   6      130.78      164.15     15.04 o 
   2  14   6       86.36       80.50     11.16 o 
  -5  15   6       43.03       30.51      7.76 o 
  -4  15   6        1.42        4.40      6.97 o 
  -3  15   6      285.30      291.20     14.34 o 
  -2  15   6        0.40        6.55      6.75 o 
  -1  15   6       39.27       46.87      6.89 o 
   0  15   6       10.33        2.83      6.39 o 
 -12   1   7       17.54       13.99      4.89 o 
 -11   1   7      110.91      132.34      8.01 o 
 -10   1   7        2.09        3.35      3.56 o 
  -9   1   7      123.29      115.18      6.94 o 
  -8   1   7      161.32      140.27      7.11 o 
  -7   1   7        0.35       -2.41      2.44 o 
  -6   1   7      222.21      219.69      8.20 o 
  -5   1   7      129.77      126.89      6.26 o 
  -4   1   7      254.77      236.80      8.12 o 
  -3   1   7     1424.29     1420.69     27.01 o 
  -2   1   7      159.00      156.89      4.69 o 
  -1   1   7       33.21       42.10      3.53 o 
   0   1   7      123.01      128.48      4.61 o 
   1   1   7       16.76       17.42      3.01 o 
   2   1   7      166.32      170.96      7.62 o 
   3   1   7        5.67       -4.14      4.14 o 
   4   1   7        0.42       -1.75      4.34 o 
   5   1   7       26.25       15.90      6.87 o 
   6   1   7        1.14        7.35      5.46 o 
 -12   2   7      150.05      179.02     12.35 o 
 -11   2   7       15.20       10.70      4.24 o 
 -10   2   7       13.47       11.97      4.57 o 
  -9   2   7      290.35      278.96     10.13 o 
  -8   2   7      127.62      147.99      7.26 o 
  -7   2   7      681.98      668.70     17.63 o 
  -6   2   7        9.15        1.94      2.57 o 
  -5   2   7        4.89        3.02      2.70 o 
  -4   2   7     2988.56     2942.32     62.01 o 
  -3   2   7      836.49      862.05     24.74 o 
  -2   2   7       18.47       18.23      2.87 o 
  -1   2   7      572.28      587.36     12.82 o 
   0   2   7      417.98      452.95     12.72 o 
   1   2   7      108.36      104.59      5.42 o 
   2   2   7       90.44      101.58      7.19 o 
   3   2   7       20.17       25.12     10.10 o 
   4   2   7       22.80       23.16      9.56 o 
   5   2   7       61.99       49.87      8.63 o 
   6   2   7       30.72       24.90      8.04 o 
 -12   3   7       17.52       18.74      5.42 o 
 -11   3   7      154.77      170.57      8.75 o 
 -10   3   7       93.98       83.02      6.36 o 
  -9   3   7        1.86        0.10      2.85 o 
  -8   3   7       38.86       51.85      4.87 o 
  -7   3   7       26.84       21.29      3.56 o 
  -6   3   7      646.76      574.81     15.39 o 
  -5   3   7      709.88      673.91     17.03 o 
  -4   3   7     1207.48     1202.61     29.85 o 
  -3   3   7      224.22      212.25      8.97 o 
  -2   3   7       99.52       97.60      4.32 o 
  -1   3   7      161.71      156.32      5.59 o 
   0   3   7      155.15      163.15      9.82 o 
   1   3   7        4.27       -1.06      3.29 o 
   2   3   7        8.45        6.35      5.32 o 
   3   3   7      179.52      185.41      7.15 o 
   4   3   7      179.55      167.41      8.66 o 
   5   3   7        0.17       -5.38      5.38 o 
   6   3   7      164.83      147.71     26.31 o 
 -12   4   7       46.31       51.17      9.07 o 
 -11   4   7      134.76      150.41      8.91 o 
 -10   4   7       29.92       32.86      5.19 o 
  -9   4   7      174.26      164.44      7.98 o 
  -8   4   7      195.69      187.38      8.01 o 
  -7   4   7      429.90      415.90     12.38 o 
  -6   4   7      476.95      396.86     15.85 o 
  -5   4   7      640.49      608.26     18.10 o 
  -4   4   7        7.11        2.54      2.57 o 
  -3   4   7       20.59       23.39      3.08 o 
  -2   4   7      155.84      158.77      9.21 o 
  -1   4   7       46.05       52.81      6.06 o 
   0   4   7      344.19      346.25     11.85 o 
   1   4   7        2.35        2.04      2.78 o 
   2   4   7        1.85        1.41      3.19 o 
   3   4   7       67.24       76.45      5.33 o 
   4   4   7      144.11      143.44     11.33 o 
   5   4   7        5.31       -1.22      5.39 o 
   6   4   7        1.84       -5.40      5.40 o 
 -11   5   7        0.02       -3.47      4.07 o 
 -10   5   7        3.83        4.87      4.07 o 
  -9   5   7      135.22      142.80      8.38 o 
  -8   5   7       42.22       47.50      5.12 o 
  -7   5   7       44.40       48.49      5.12 o 
  -6   5   7      417.39      377.46     19.49 o 
  -5   5   7       29.69       34.64      5.92 o 
  -4   5   7       21.53       17.64      6.23 o 
  -3   5   7      700.43      680.29     17.98 o 
  -2   5   7      122.48      121.91      6.26 o 
  -1   5   7       20.03       17.17      3.89 o 
   0   5   7      103.04      105.57      5.08 o 
   1   5   7       56.17       51.04      4.22 o 
   2   5   7       48.59       52.20      4.60 o 
   3   5   7       27.59       21.83      4.25 o 
   4   5   7       23.72       10.94      4.88 o 
   5   5   7       13.47        7.58      5.96 o 
 -11   6   7       54.24       60.66      7.25 o 
 -10   6   7      174.67      179.51      9.45 o 
  -9   6   7      131.84      136.94      7.91 o 
  -8   6   7       58.18       64.88      6.87 o 
  -7   6   7        0.39        1.17      2.95 o 
  -6   6   7      417.27      372.65     16.01 o 
  -5   6   7        2.11        1.73      2.52 o 
  -4   6   7       34.19       27.98      6.90 o 
  -3   6   7       30.18       24.28      5.16 o 
  -2   6   7       51.29       52.07      4.63 o 
  -1   6   7       37.06       33.49      4.60 o 
   0   6   7        0.11        0.42      3.00 o 
   1   6   7       46.62       49.01      4.60 o 
   2   6   7        0.34       -2.99      3.42 o 
   3   6   7       45.63       40.93      4.84 o 
   4   6   7      129.26      143.68      7.61 o 
   5   6   7       11.11        5.03      5.58 o 
 -11   7   7      269.46      293.18     21.58 o 
 -10   7   7      451.27      466.28     19.84 o 
  -9   7   7      205.22      196.65      9.40 o 
  -8   7   7       77.45       83.64      6.51 o 
  -7   7   7      263.16      283.97     21.21 o 
  -6   7   7     1110.96     1100.55     53.72 o 
  -5   7   7      388.02      376.25     30.47 o 
  -4   7   7        0.75       -4.56      5.49 o 
  -3   7   7      469.84      494.66     22.37 o 
  -2   7   7      643.82      676.30     24.62 o 
  -1   7   7      507.77      485.11     13.58 o 
   0   7   7      137.27      144.84      8.03 o 
   1   7   7      128.18      158.79      8.97 o 
   2   7   7       71.59       90.58      7.19 o 
   3   7   7       39.85       34.12      4.96 o 
   4   7   7       10.75        0.88      4.59 o 
   5   7   7       65.96       63.39     11.42 o 
 -10   8   7      148.17      167.64     10.23 o 
  -9   8   7        3.32        1.81      3.72 o 
  -8   8   7       39.99       49.15      6.89 o 
  -7   8   7       13.63       11.77      4.96 o 
  -6   8   7       52.15       43.51      7.16 o 
  -5   8   7        0.06       -7.03      8.79 o 
  -4   8   7        4.68        2.65      4.59 o 
  -3   8   7       14.99       10.95      4.98 o 
  -2   8   7       51.88       51.92      6.73 o 
  -1   8   7      198.13      173.91      7.95 o 
   0   8   7        0.47        1.29      3.89 o 
   1   8   7      547.94      601.72     18.60 o 
   2   8   7      126.66      136.41      8.71 o 
   3   8   7        1.14       -4.10      4.10 o 
   4   8   7       65.33       69.87      9.14 o 
   5   8   7       70.36        8.79     19.93 o 
 -10   9   7       88.58       79.80      7.35 o 
  -9   9   7      203.48      234.83     10.42 o 
  -8   9   7      391.72      417.84     17.82 o 
  -7   9   7      239.66      220.65     13.65 o 
  -6   9   7      396.31      352.54     21.68 o 
  -5   9   7      214.33      217.60     17.00 o 
  -4   9   7        4.52        3.49      5.08 o 
  -3   9   7      536.52      516.09     31.00 o 
  -2   9   7      507.74      486.76     17.42 o 
  -1   9   7       13.38        8.78      4.12 o 
   0   9   7       31.03       26.67      5.02 o 
   1   9   7      794.46      818.68     41.99 o 
   2   9   7      122.03      142.70      9.23 o 
   3   9   7       35.83       20.97      6.05 o 
   4   9   7      103.95      102.54     13.45 o 
  -9  10   7       28.87       36.73      5.93 o 
  -8  10   7       86.66       86.86     10.38 o 
  -7  10   7       84.97      104.86     16.41 o 
  -6  10   7        0.66       -3.47      4.28 o 
  -5  10   7      170.97      171.79     12.90 o 
  -4  10   7      302.01      308.31     13.48 o 
  -3  10   7      161.55      131.89     11.06 o 
  -2  10   7       13.88       12.22      5.88 o 
  -1  10   7      436.59      468.79     14.29 o 
   0  10   7        5.19        0.72      4.66 o 
   1  10   7      151.25      168.32      9.10 o 
   2  10   7       14.82        7.51      5.24 o 
   3  10   7      215.95      228.59     14.30 o 
   4  10   7       21.28        2.34     18.75 o 
  -9  11   7       12.31       12.28      6.76 o 
  -8  11   7       62.02       74.46     14.65 o 
  -7  11   7       94.17       95.26     10.55 o 
  -6  11   7        0.28       -5.27      9.96 o 
  -5  11   7       26.78       30.74     12.89 o 
  -4  11   7        0.09       -4.29      5.14 o 
  -3  11   7        8.80        4.89      5.60 o 
  -2  11   7        5.12        0.46      5.30 o 
  -1  11   7        0.85       -1.60      4.52 o 
   0  11   7       70.61       71.66      6.91 o 
   1  11   7        8.70        9.63      5.50 o 
   2  11   7      118.56      124.61      8.84 o 
   3  11   7        2.71       -5.59      5.59 o 
  -8  12   7      704.85      769.15     53.92 o 
  -7  12   7      125.01      132.67     12.87 o 
  -6  12   7       17.60       22.27     15.24 o 
  -5  12   7      230.29      226.40     15.82 o 
  -4  12   7      493.51      518.41     20.78 o 
  -3  12   7      265.46      268.73     16.24 o 
  -2  12   7       51.60       48.36      8.15 o 
  -1  12   7      198.14      216.65     12.65 o 
   0  12   7      241.69      244.44     12.28 o 
   1  12   7       17.37       17.55      5.87 o 
   2  12   7      274.53      292.97     23.33 o 
  -7  13   7       30.61       38.31      8.59 o 
  -6  13   7       26.94       24.03     15.82 o 
  -5  13   7       22.67       24.49      9.11 o 
  -4  13   7        8.73       10.73      7.69 o 
  -3  13   7       55.45       50.09      8.12 o 
  -2  13   7       22.23       15.40      7.01 o 
  -1  13   7       22.83       15.57      7.31 o 
   0  13   7      165.81      166.42     10.00 o 
   1  13   7       55.16       57.52      7.58 o 
  -5  14   7       18.82        8.99      9.67 o 
  -4  14   7       62.34       63.11      8.83 o 
  -3  14   7      107.95       90.37      9.97 o 
  -2  14   7       11.97       11.54      7.29 o 
  -1  14   7       25.31       30.15     12.37 o 
 -11   0   8        4.58        6.92      5.94 o 
 -10   0   8      410.82      415.73     19.51 o 
  -9   0   8      694.99      738.89     28.29 o 
  -8   0   8        7.08       13.80      4.81 o 
  -7   0   8        9.98       -0.25      4.14 o 
  -6   0   8      692.12      651.76     33.11 o 
  -5   0   8      279.60      242.15     15.82 o 
  -4   0   8       28.84       26.07      6.74 o 
  -3   0   8        0.10       -2.34      3.29 o 
  -2   0   8      812.37      762.99     27.00 o 
  -1   0   8     1417.29     1517.36     36.99 o 
   0   0   8      502.97      531.01     26.96 o 
   1   0   8        0.71        5.50      5.82 o 
   2   0   8      121.42      145.65     39.27 o 
   3   0   8        0.27       -5.80     14.36 o 
   4   0   8       25.91       17.00      8.79 o 
   5   0   8        0.50        4.81      8.53 o 
 -11   1   8        2.36        0.96      3.99 o 
 -10   1   8       69.74       76.61      6.41 o 
  -9   1   8       33.65       28.30      4.60 o 
  -8   1   8       15.38       14.15      3.69 o 
  -7   1   8      127.03      133.66      7.69 o 
  -6   1   8      130.38      143.40      6.78 o 
  -5   1   8      897.09      891.56     21.84 o 
  -4   1   8        6.16        4.78      2.99 o 
  -3   1   8        0.24       -4.06      4.06 o 
  -2   1   8     2109.86     2149.08     56.44 o 
  -1   1   8      134.30      151.64      6.04 o 
   0   1   8        0.84        1.03      2.94 o 
   1   1   8      374.90      416.89     32.65 o 
   2   1   8      248.21      288.63     28.00 o 
   3   1   8       11.70       -3.36      6.85 o 
   4   1   8       38.29       43.96      6.66 o 
   5   1   8       35.70       34.30     14.04 o 
 -11   2   8       54.72       53.73      6.09 o 
 -10   2   8      101.82      129.80     12.35 o 
  -9   2   8      105.80      108.74      7.15 o 
  -8   2   8       36.90       32.38      4.54 o 
  -7   2   8      394.84      370.57     11.84 o 
  -6   2   8       68.33       84.05      5.65 o 
  -5   2   8       53.51       50.92      5.82 o 
  -4   2   8       22.74       21.12      3.35 o 
  -3   2   8      843.12      815.36     27.25 o 
  -2   2   8      389.04      408.80     25.38 o 
  -1   2   8      153.44      162.78      7.52 o 
   0   2   8        0.08       -3.34      3.34 o 
   1   2   8        5.02       -0.98      4.06 o 
   2   2   8       44.97       41.91      5.66 o 
   3   2   8       31.43       29.32      7.46 o 
   4   2   8       17.59       11.48      7.09 o 
   5   2   8       19.05       11.96      7.36 o 
 -11   3   8       77.93       86.05     11.30 o 
 -10   3   8       27.26       19.05      4.71 o 
  -9   3   8      188.69      184.70      8.48 o 
  -8   3   8      284.65      289.59     10.49 o 
  -7   3   8      121.18      123.21      6.52 o 
  -6   3   8       60.57       45.42      4.82 o 
  -5   3   8       66.89       78.70      6.99 o 
  -4   3   8        0.20       -2.31      2.31 o 
  -3   3   8      154.51      162.27      9.42 o 
  -2   3   8      356.73      370.94     17.34 o 
  -1   3   8        8.31        0.73      3.27 o 
   0   3   8       13.40       12.84      3.87 o 
   1   3   8        9.12       -0.25      3.34 o 
   2   3   8       15.70        0.86      9.56 o 
   3   3   8        3.38       -3.04      4.69 o 
   4   3   8        6.77       -3.55      5.09 o 
 -11   4   8        0.70        2.23      4.30 o 
 -10   4   8        9.09        6.13      3.93 o 
  -9   4   8       53.13       60.94      7.32 o 
  -8   4   8       72.65       70.85      7.72 o 
  -7   4   8      111.12      118.06      8.92 o 
  -6   4   8       25.04       19.40      3.72 o 
  -5   4   8      184.43      181.20      8.16 o 
  -4   4   8      832.37      780.79     33.68 o 
  -3   4   8       12.19        8.19      4.87 o 
  -2   4   8      115.66      133.90     10.15 o 
  -1   4   8      671.38      703.56     15.39 o 
   0   4   8      250.57      251.53     11.21 o 
   1   4   8       17.81       12.22      3.62 o 
   2   4   8       22.49       26.66      4.53 o 
   3   4   8       75.48       85.77     12.94 o 
   4   4   8       20.35       20.64      9.30 o 
 -11   5   8      442.44      471.93     24.83 o 
 -10   5   8      129.71      142.98      8.69 o 
  -9   5   8       35.43       47.10      5.75 o 
  -8   5   8      340.61      347.62     12.91 o 
  -7   5   8      511.02      491.06     15.74 o 
  -6   5   8        1.91       -1.08      2.68 o 
  -5   5   8        5.90        5.25      6.74 o 
  -4   5   8     1367.40     1220.75     70.91 o 
  -3   5   8       42.69       33.37      7.70 o 
  -2   5   8        0.10        2.60      5.86 o 
  -1   5   8      120.68      117.13      7.38 o 
   0   5   8       16.56       15.28      3.92 o 
   1   5   8       41.78       44.16      5.44 o 
   2   5   8       26.10       26.65      4.62 o 
   3   5   8        1.02       -4.77      6.60 o 
   4   5   8        0.55       -5.58      5.58 o 
 -10   6   8        0.64       -3.57      3.57 o 
  -9   6   8      174.07      196.17      9.77 o 
  -8   6   8      159.20      162.67      8.89 o 
  -7   6   8       18.85       23.13      4.23 o 
  -6   6   8       22.96       17.87      5.65 o 
  -5   6   8      181.83      188.23     12.28 o 
  -4   6   8       69.91       94.34     10.62 o 
  -3   6   8      260.91      271.49     27.54 o 
  -2   6   8        4.13        0.45      4.82 o 
  -1   6   8       56.51       55.68      8.34 o 
   0   6   8       90.37       93.91      6.07 o 
   1   6   8      274.22      286.99      9.80 o 
   2   6   8       17.69       15.35      4.34 o 
   3   6   8       50.38       54.83      5.97 o 
   4   6   8       10.66       -2.03      6.02 o 
 -10   7   8       16.14       18.32      5.16 o 
  -9   7   8      104.10      110.52      9.73 o 
  -8   7   8       27.82       23.04      4.48 o 
  -7   7   8        4.08        7.03      5.24 o 
  -6   7   8      115.90      120.65     11.43 o 
  -5   7   8       23.51       12.89     12.31 o 
  -4   7   8        0.87        4.76      6.72 o 
  -3   7   8        0.91       -5.85      5.85 o 
  -2   7   8        0.94       -2.07      5.31 o 
  -1   7   8        5.83       -0.20      5.30 o 
   0   7   8        0.08       -4.09      4.09 o 
   1   7   8      134.86      135.73      8.05 o 
   2   7   8        6.26        3.57      4.31 o 
   3   7   8       13.15       13.20      6.76 o 
 -10   8   8        9.89        8.41      4.43 o 
  -9   8   8      362.60      380.29     14.10 o 
  -8   8   8        5.83        8.38      5.82 o 
  -7   8   8        1.02        2.93      5.27 o 
  -6   8   8      465.65      426.10     23.44 o 
  -5   8   8        9.39       15.82     13.48 o 
  -4   8   8        7.02       -0.41      6.90 o 
  -3   8   8        2.77       -6.18      6.18 o 
  -2   8   8       15.21        4.82      5.40 o 
  -1   8   8       16.98        6.64      7.23 o 
   0   8   8        9.65        1.65      4.52 o 
   1   8   8       23.74       11.96      5.47 o 
   2   8   8       11.12       -0.69      6.43 o 
   3   8   8       17.93       10.46      5.30 o 
  -9   9   8       11.82       14.81      6.76 o 
  -8   9   8      135.28      156.71     12.81 o 
  -7   9   8        0.74        0.83      5.29 o 
  -6   9   8       98.73       91.61     10.18 o 
  -5   9   8        0.02       -5.35      7.88 o 
  -4   9   8       87.84       84.57     11.06 o 
  -3   9   8      103.49      105.55     11.26 o 
  -2   9   8       81.81       69.48      8.43 o 
  -1   9   8       96.69       79.24      8.68 o 
   0   9   8        0.16       -3.01      5.70 o 
   1   9   8       32.23       46.06     10.50 o 
   2   9   8        0.20       -2.89      5.29 o 
  -8  10   8       46.02       38.93      9.38 o 
  -7  10   8       51.52       62.86     11.72 o 
  -6  10   8        0.66        0.36      5.65 o 
  -5  10   8      301.42      290.25     17.73 o 
  -4  10   8      138.05      155.76     13.99 o 
  -3  10   8       25.38       20.78      8.14 o 
  -2  10   8        6.09        6.78      6.10 o 
  -1  10   8      212.81      198.11     12.07 o 
   0  10   8      135.74      151.56     11.57 o 
   1  10   8        0.97       -2.69      5.28 o 
   2  10   8       16.57        2.09      6.02 o 
  -8  11   8        8.53       -6.45     14.07 o 
  -7  11   8      148.60      152.45     13.04 o 
  -6  11   8      237.41      276.05     16.68 o 
  -5  11   8       23.46       28.13      9.85 o 
  -4  11   8       16.99       15.96      8.58 o 
  -3  11   8       24.75       36.66      9.21 o 
  -2  11   8       12.43        3.90      6.73 o 
  -1  11   8      110.00       91.98     15.19 o 
   0  11   8       69.75       80.76     11.77 o 
   1  11   8       10.19       -1.48      5.21 o 
  -6  12   8      119.03      167.61     28.13 o 
  -5  12   8        1.44        1.59      8.84 o 
  -4  12   8        0.59       -7.36      7.36 o 
  -3  12   8      100.67      115.48     12.78 o 
  -2  12   8        3.68       -0.26      7.68 o 
  -1  12   8        1.92        5.37      7.11 o 
   0  12   8        1.90      -12.31     14.65 o 
  -4  13   8       29.75       25.33     13.48 o 
  -3  13   8       73.09       85.83     29.89 o 
 -11   1   9        0.54        5.55      4.13 o 
 -10   1   9      179.88      191.51      9.31 o 
  -9   1   9        9.38       19.64      4.36 o 
  -8   1   9      123.43      125.38      7.41 o 
  -7   1   9      144.50      158.01      7.66 o 
  -6   1   9        4.18       -0.80      2.83 o 
  -5   1   9       11.68        6.61      3.21 o 
  -4   1   9       95.43       95.58      5.94 o 
  -3   1   9      142.78      143.55      8.82 o 
  -2   1   9        1.35       -5.42      8.49 o 
  -1   1   9      169.13      188.30     17.10 o 
   0   1   9      781.56      863.34     21.92 o 
   1   1   9      392.77      446.07     13.98 o 
   2   1   9       98.53       99.73      7.68 o 
   3   1   9       14.48        6.32      6.07 o 
 -11   2   9      102.56       97.28     22.86 o 
 -10   2   9       70.14       72.33      9.04 o 
  -9   2   9       58.92       65.25      5.91 o 
  -8   2   9       33.11       34.08      6.94 o 
  -7   2   9       94.83       97.12      6.43 o 
  -6   2   9       75.55       76.90      5.66 o 
  -5   2   9      154.17      157.43     10.05 o 
  -4   2   9        3.66        0.71      3.96 o 
  -3   2   9       74.89       86.92      7.55 o 
  -2   2   9       20.12        5.39      8.49 o 
  -1   2   9       25.77       17.09      6.72 o 
   0   2   9      966.14     1059.22     31.85 o 
   1   2   9       14.16       16.35      7.02 o 
   2   2   9       14.10       -0.83      4.75 o 
   3   2   9      136.08      149.35     15.65 o 
 -10   3   9        3.84        5.42      4.13 o 
  -9   3   9       66.20       49.82      5.86 o 
  -8   3   9      185.41      195.86      9.38 o 
  -7   3   9      314.00      294.26     11.56 o 
  -6   3   9       74.36       62.21      5.80 o 
  -5   3   9      162.41      141.20     14.94 o 
  -4   3   9       79.66       83.16     12.28 o 
  -3   3   9      425.08      406.98     25.49 o 
  -2   3   9        5.58        0.81      5.52 o 
  -1   3   9      144.55      145.10     10.10 o 
   0   3   9        0.69        4.93      6.09 o 
   1   3   9       19.22       13.30      5.45 o 
   2   3   9       23.85        7.23      5.73 o 
   3   3   9        0.29       -5.24      5.24 o 
 -10   4   9        7.86        0.97      3.93 o 
  -9   4   9       13.16       15.93      4.53 o 
  -8   4   9        2.94       -0.59      3.37 o 
  -7   4   9       18.54       15.77      3.91 o 
  -6   4   9        0.01       -0.17      4.35 o 
  -5   4   9        0.04        1.17      4.28 o 
  -4   4   9       57.38       54.21      7.39 o 
  -3   4   9       32.05       15.71      7.91 o 
  -2   4   9      189.54      199.79     13.44 o 
  -1   4   9       27.67       20.77     15.82 o 
   0   4   9        0.42       -4.50      4.50 o 
   1   4   9        6.84       -5.06      5.06 o 
   2   4   9        0.33       -6.75      8.77 o 
   3   4   9       27.54       14.29      7.24 o 
 -10   5   9       13.65       13.15      7.38 o 
  -9   5   9        0.02       -0.60      3.75 o 
  -8   5   9       43.97       43.55      5.68 o 
  -7   5   9      159.45      140.55     12.06 o 
  -6   5   9       20.48       13.40      5.90 o 
  -5   5   9       44.60       49.26      7.43 o 
  -4   5   9      121.35      107.83     20.51 o 
  -3   5   9       27.30       26.14      8.34 o 
  -2   5   9      147.94      141.76     12.33 o 
  -1   5   9        8.24        8.57      6.70 o 
   0   5   9       11.59        3.38      5.26 o 
   1   5   9       37.57       37.86      5.28 o 
   2   5   9       22.52       16.76      6.23 o 
 -10   6   9      332.10      326.43     33.99 o 
  -9   6   9      429.67      466.42     26.92 o 
  -8   6   9       98.54      110.99     14.07 o 
  -7   6   9      393.62      422.13     20.04 o 
  -6   6   9      230.88      227.96     13.75 o 
  -5   6   9      434.71      361.63     17.99 o 
  -4   6   9       67.37       76.77     18.75 o 
  -3   6   9       26.02       21.87      8.67 o 
  -2   6   9      637.92      652.83     26.34 o 
  -1   6   9        8.61        7.48     12.31 o 
   0   6   9        6.24       -6.09      6.09 o 
   1   6   9       77.41       82.07      8.98 o 
   2   6   9       18.56       10.24      6.37 o 
  -9   7   9       51.07       39.12     11.43 o 
  -8   7   9        0.16       -2.65      5.29 o 
  -7   7   9      235.95      252.68     15.35 o 
  -6   7   9        1.56        1.17      5.27 o 
  -5   7   9       21.56       23.55      6.34 o 
  -4   7   9       93.47      102.12     16.70 o 
  -3   7   9       72.74       77.23     10.82 o 
  -2   7   9        7.98       17.35      7.80 o 
  -1   7   9      109.86      113.29     11.45 o 
   0   7   9        0.00       -6.76      6.76 o 
   1   7   9        3.44       -5.43      5.43 o 
   2   7   9       66.27       65.05     21.68 o 
  -8   8   9      170.97      185.67     19.34 o 
  -7   8   9        0.08       -1.19      8.20 o 
  -6   8   9      423.53      366.29     19.16 o 
  -5   8   9       79.60       63.88     19.34 o 
  -4   8   9      143.98      139.23     13.75 o 
  -3   8   9      161.77      173.06     13.84 o 
  -2   8   9      162.17      163.39     13.49 o 
  -1   8   9       74.84       66.98     10.38 o 
   0   8   9        5.47        3.17      6.91 o 
   1   8   9      150.39      149.31     21.10 o 
  -8   9   9       48.99       31.06      7.86 o 
  -7   9   9       27.87       15.24      6.81 o 
  -6   9   9        1.01        5.40      5.97 o 
  -5   9   9       85.82      117.21     23.44 o 
  -4   9   9      147.99      182.45     25.79 o 
  -3   9   9       17.36        4.86      8.52 o 
  -2   9   9       45.61       49.30     12.60 o 
  -1   9   9       93.27       99.17     17.00 o 
   0   9   9        1.69       -6.61      6.61 o 
  -7  10   9        6.52        2.42      5.97 o 
  -6  10   9       18.76        3.98      7.03 o 
  -5  10   9       98.00      120.73     24.61 o 
  -4  10   9       66.89       80.92     17.58 o 
  -3  10   9       84.23       98.01     12.89 o 
  -2  10   9        1.54       -3.92      9.67 o 
  -1  10   9        0.00       -5.11     10.55 o 
  -5  11   9       33.81        7.32     24.03 o 
  -4  11   9      330.96      350.41     20.37 o 
  -3  11   9       74.03       56.23     11.49 o 
  -9   0  10       17.91       14.94      5.94 o 
  -8   0  10      446.25      482.78     21.55 o 
  -7   0  10        3.23        6.13      5.37 o 
  -6   0  10      394.63      428.93     19.07 o 
  -5   0  10      378.93      401.44     18.28 o 
  -4   0  10        0.59      -11.72     11.72 o 
  -3   0  10        7.01        0.59     14.07 o 
  -2   0  10      208.54      212.15     27.54 o 
  -1   0  10      340.61      314.71     31.06 o 
   0   0  10        5.72      -15.24     16.41 o 
   1   0  10      101.68      101.97     25.20 o 
  -9   1  10      236.64      206.90     18.65 o 
  -8   1  10       46.82       41.82      5.36 o 
  -7   1  10        0.95       -2.89      4.81 o 
  -6   1  10       38.10       41.55      8.04 o 
  -5   1  10      102.51       92.82      8.29 o 
  -4   1  10        2.52        2.93      9.12 o 
  -3   1  10        1.29       -5.81      9.09 o 
  -2   1  10        0.30       -5.27     14.36 o 
  -1   1  10        0.48      -10.98     10.98 o 
   0   1  10       10.65        8.53     12.41 o 
   1   1  10        1.82      -12.35     12.35 o 
  -9   2  10      183.08      192.85     10.09 o 
  -8   2  10        0.93        4.22      3.78 o 
  -7   2  10       18.26       22.88      5.97 o 
  -6   2  10       35.64       31.00      6.81 o 
  -5   2  10      133.35      119.08     10.77 o 
  -4   2  10       68.80       64.55      7.47 o 
  -3   2  10       69.43       66.17     12.83 o 
  -2   2  10       55.06       37.72     12.41 o 
  -1   2  10       64.97       72.41     14.02 o 
   0   2  10        3.78       -6.66     11.80 o 
   1   2  10      111.78       78.78     21.39 o 
  -9   3  10        1.47        2.80      3.92 o 
  -8   3  10       43.89       41.88      7.38 o 
  -7   3  10       79.58       97.67     21.10 o 
  -6   3  10       43.24       32.84      6.86 o 
  -5   3  10       72.36       70.02      8.44 o 
  -4   3  10       68.31       68.33      8.44 o 
  -3   3  10      166.68      170.61     14.36 o 
  -2   3  10        5.82       -1.17     14.65 o 
  -1   3  10        3.92       -4.69     15.82 o 
   0   3  10        1.71       -9.96     17.00 o 
   1   3  10        1.05       -4.10     18.17 o 
  -9   4  10        5.77        6.64      4.16 o 
  -8   4  10       85.68       92.31     10.43 o 
  -7   4  10      116.50       85.60      9.79 o 
  -6   4  10       28.57       16.62      6.34 o 
  -5   4  10       35.25       24.24      7.62 o 
  -4   4  10        8.89        6.07      5.37 o 
  -3   4  10       22.01       35.75     17.00 o 
  -2   4  10       14.56        0.61      7.99 o 
  -1   4  10       21.59       21.10     17.58 o 
   0   4  10        5.95        6.45     18.17 o 
  -8   5  10      210.52      206.75     14.65 o 
  -7   5  10      290.66      284.09     16.42 o 
  -6   5  10      100.48       92.31     10.37 o 
  -5   5  10      207.12      206.88     13.49 o 
  -4   5  10      160.74      149.87     11.58 o 
  -3   5  10      183.59      213.91     29.30 o 
  -2   5  10        0.13       -0.79      9.96 o 
  -1   5  10       52.50       48.96     13.48 o 
   0   5  10      304.53      240.87     28.72 o 
  -8   6  10       41.71       25.52     14.07 o 
  -7   6  10       61.59       51.75     12.01 o 
  -6   6  10       32.15       23.65      7.28 o 
  -5   6  10      186.96      158.86     46.59 o 
  -4   6  10       11.49        1.17     15.24 o 
  -3   6  10        0.25       -8.13      8.13 o 
  -2   6  10      107.28      100.04     33.99 o 
  -1   6  10       22.16        9.03      8.74 o 
   0   6  10       40.05       30.47     19.34 o 
  -7   7  10       13.66        7.79      6.50 o 
  -6   7  10       22.16       22.92      6.99 o 
  -5   7  10      109.15      133.55     15.53 o 
  -4   7  10       39.91       19.93     17.58 o 
  -3   7  10        6.25        0.61      8.87 o 
  -2   7  10      141.35      142.43     14.38 o 
  -1   7  10       45.92       51.57     21.10 o 
  -6   8  10       53.13       41.18      8.48 o 
  -5   8  10       61.78       56.26      9.38 o 
  -4   8  10        0.01       -8.67      8.67 o 
  -3   8  10       31.82       25.09     10.19 o 
  -2   8  10       67.97       59.19     20.51 o 
  -7   1  11       37.50       36.86     12.60 o 
  -6   1  11       90.76      111.94     22.27 o 
  -5   1  11        2.20       21.68     15.24 o 
  -4   1  11       58.08       77.94     19.93 o 
  -3   1  11        5.56        5.62     11.13 o 
  -2   1  11        8.67        0.16     12.00 o 
  -7   2  11      149.03      143.58     25.79 o 
  -6   2  11      100.90      114.71     10.95 o 
  -5   2  11        7.74       16.41     15.82 o 
  -4   2  11       25.67       24.61     17.00 o 
  -3   2  11      144.45      122.48     24.03 o 
  -6   3  11        9.93        7.27      6.00 o 
  -5   3  11       73.30       82.79      9.85 o 
  -4   3  11       60.17       74.43     21.10 o 
  -3   3  11        4.88        1.76     16.41 o 
  -5   4  11        0.40        4.59      5.47 o 
  -4   4  11        1.73       -2.34     16.41 o 
                                                 
